# Supplementary material for: trans-Diaqua­bis[5-carb­oxy-2-(3-pyridyl)-1H-imidazole-4-carboxyl­ato-κ2 N 3,O 4]manganese(II)
Source: Acta Crystallogr Sect E Struct Rep Online. 2008 Sep 20;64(Pt 10):m1286. doi: 10.1107/S1600536808029073 (PMC2959396; doi:10.1107/S1600536808029073)
Supplement: Supplementary file 1 [file e-64-m1286-sup1.cif]

##############################################################################
###                                                                        ###
###        Electronic paper (Acta Crystallographica Section E)             ###
###                                                                        ###
##############################################################################
#                                                                            #
# This CIF contains the data in a paper accepted for publication in Acta     #
# Crystallographica Section E. It conforms to the requirements of Notes      #
# for Authors for Section E, and has been peer reviewed under the auspices   #
# of the IUCr Commission on Journals.                                        #
#                                                                            #
# Full details of the Crystallographic Information File format               #
# are given in the paper "The Crystallographic Information File (CIF):       #
# a New Standard Archive File for Crystallography" by S. R. Hall, F. H.      #
# Allen and I. D. Brown [Acta Cryst. (1991), A47, 655-685].                  #
#                                                                            #
# The current version of the core CIF dictionary is obtainable from          #
# ftp://ftp.iucr.org/pub/cif_core.dic. The current version number is 2.4.    #
#                                                                            #
# Software is freely available for graphical display of the structure(s) in  #
# this CIF.  For information consult the CIF home page http://www.iucr.org/  #
# cif/home.html                                                              #
#                                                                            #
# This file may be used for bona fide research purposes within the           #
# scientific community so long as proper attribution is given to the journal # 
# article from which it was obtained.                                        #
#                                                                            #
##############################################################################
                                             
data_I
_audit_creation_method     SHELXL97
_chemical_name_systematic
;
<i>trans</i>-Diaquabis[5-carboxy-2-(3-pyridyl)-1<i>H</i>-imidazole-4-
carboxylato-\k^2^<i>N</i>^3^,<i>O</i>^4^]manganese(II)
;
_chemical_name_common     ?
_chemical_formula_moiety     'C20 H16 Mn N6 O10'
_chemical_formula_sum     'C20 H16 Mn N6 O10'
_chemical_formula_iupac     '[Mn (C10 H6 N3 O4)2 (H2 O)2]'
_chemical_formula_weight     555.33
_chemical_melting_point     ?
_symmetry_cell_setting     triclinic
_symmetry_space_group_name_H-M     'P -1'
_symmetry_space_group_name_Hall     '-P 1'
loop_
    _symmetry_equiv_pos_as_xyz
    'x, y, z'
    '-x, -y, -z'
_cell_length_a     6.9574(7)
_cell_length_b     8.5636(7)
_cell_length_c     9.4409(16)
_cell_angle_alpha     81.90(3)
_cell_angle_beta     83.42(4)
_cell_angle_gamma     72.10(2)
_cell_volume     528.41(11)
_cell_formula_units_Z     1
_cell_measurement_reflns_used     1463
_cell_measurement_theta_min     3.09
_cell_measurement_theta_max     27.48
_cell_measurement_temperature     298(2)
_exptl_crystal_description     block
_exptl_crystal_colour     colourless
_exptl_crystal_size_max     0.25
_exptl_crystal_size_mid     0.20
_exptl_crystal_size_min     0.20
_exptl_crystal_density_diffrn     1.745
_exptl_crystal_density_meas     ?
_exptl_crystal_density_method     'not measured'
_exptl_crystal_F_000     283
_exptl_absorpt_coefficient_mu     0.701
_exptl_absorpt_correction_type     multi-scan
_exptl_absorpt_process_details     '(CrystalClear; Rigaku, 2005)'
_exptl_absorpt_correction_T_min     0.845
_exptl_absorpt_correction_T_max     0.869
_exptl_special_details
;
;
_diffrn_ambient_temperature     298(2)
_diffrn_radiation_type     MoK\a
_diffrn_radiation_wavelength     0.71073
_diffrn_radiation_source     'fine-focus sealed tube'
_diffrn_radiation_monochromator     graphite
_diffrn_measurement_device_type     'Rigaku Mercury2'
_diffrn_measurement_method     \w
_diffrn_detector_area_resol_mean     13.6612
_diffrn_reflns_number     5416
_diffrn_reflns_av_R_equivalents     0.0288
_diffrn_reflns_av_sigmaI/netI     0.0398
_diffrn_reflns_theta_min     2.52
_diffrn_reflns_theta_max     27.47
_diffrn_reflns_theta_full     27.47
_diffrn_measured_fraction_theta_max     0.987
_diffrn_measured_fraction_theta_full     0.987
_diffrn_reflns_limit_h_min     -8
_diffrn_reflns_limit_h_max     8
_diffrn_reflns_limit_k_min     -11
_diffrn_reflns_limit_k_max     11
_diffrn_reflns_limit_l_min     -12
_diffrn_reflns_limit_l_max     12
_diffrn_standards_number     ?
_diffrn_standards_interval_count     ?
_diffrn_standards_interval_time     ?
_diffrn_standards_decay_%     ?
_refine_special_details
;
Refinement of <i>F</i>^2^ against ALL reflections. The weighted <i>R</i>-factor
<i>wR</i> and goodness of fit <i>S</i> are based on <i>F</i>^2^, conventional
<i>R</i>-factors <i>R</i> are based on <i>F</i>, with <i>F</i> set to zero for
negative <i>F</i>^2^. The threshold expression of <i>F</i>^2^ >
\s(<i>F</i>^2^) is used only for calculating <i>R</i>-factors(gt) <i>etc</i>.
and is not relevant to the choice of reflections for refinement.
<i>R</i>-factors based on <i>F</i>^2^ are statistically about twice as large
as those based on <i>F</i>, and <i>R</i>- factors based on ALL data will be
even larger.
;
_reflns_number_total     2378
_reflns_number_gt     1871
_reflns_threshold_expression     I>2\s(I)
_refine_ls_structure_factor_coef     Fsqd
_refine_ls_matrix_type     full
_refine_ls_R_factor_all     0.0643
_refine_ls_R_factor_gt     0.0474
_refine_ls_wR_factor_gt     0.1336
_refine_ls_wR_factor_ref     0.1649
_refine_ls_goodness_of_fit_ref     1.114
_refine_ls_restrained_S_all     1.114
_refine_ls_number_reflns     2378
_refine_ls_number_parameters     175
_refine_ls_number_restraints     2
_refine_ls_hydrogen_treatment     mixed
_refine_ls_weighting_scheme     calc
_refine_ls_weighting_details
       'calc w = 1/[\s^2^(Fo^2^)+(0.1003P)^2^+0.0122P] where P=(Fo^2^+2Fc^2^)/3'
_atom_sites_solution_hydrogens     geom
_atom_sites_solution_primary     direct
_atom_sites_solution_secondary     difmap
_refine_ls_shift/su_max     0.000
_refine_ls_shift/su_mean     0.000
_refine_diff_density_max     0.537
_refine_diff_density_min     -0.438
_refine_ls_extinction_method     none
_refine_ls_extinction_coef     ?
loop_
    _atom_type_symbol
    _atom_type_description
    _atom_type_scat_dispersion_real
    _atom_type_scat_dispersion_imag
    _atom_type_scat_source
    'C' 'C' 0.0033 0.0016
                         'International Tables Vol C Tables 4.2.6.8 and 6.1.1.4'
    'Mn' 'Mn' 0.3368 0.7283
                         'International Tables Vol C Tables 4.2.6.8 and 6.1.1.4'
    'N' 'N' 0.0061 0.0033
                         'International Tables Vol C Tables 4.2.6.8 and 6.1.1.4'
    'O' 'O' 0.0106 0.0060
                         'International Tables Vol C Tables 4.2.6.8 and 6.1.1.4'
    'H' 'H' 0.0000 0.0000
                         'International Tables Vol C Tables 4.2.6.8 and 6.1.1.4'
_computing_data_collection     'CrystalClear (Rigaku, 2005)'
_computing_cell_refinement     'CrystalClear (Rigaku, 2005)'
_computing_data_reduction     'CrystalClear (Rigaku, 2005)'
_computing_structure_solution     'SHELXS97 (Sheldrick, 2008)'
_computing_structure_refinement     'SHELXL97 (Sheldrick, 2008)'
_computing_molecular_graphics     'SHELXTL (Sheldrick, 2008)'
_computing_publication_material     'SHELXTL (Sheldrick, 2008)'
loop_
    _atom_site_type_symbol
    _atom_site_label
    _atom_site_fract_x
    _atom_site_fract_y
    _atom_site_fract_z
    _atom_site_U_iso_or_equiv
    _atom_site_adp_type
    _atom_site_calc_flag
    _atom_site_refinement_flags
    _atom_site_occupancy
    _atom_site_disorder_assembly
    _atom_site_disorder_group
    Mn Mn1 0.5000 0.5000 0.0000 0.0299(2) Uani d S 1 . .
    C C1 0.3266(4) 0.8677(4) -0.0160(3) 0.0290(6) Uani d . 1 . .
    C C2 0.2634(4) 0.8148(3) 0.1332(3) 0.0253(6) Uani d . 1 . .
    C C3 0.1577(4) 0.9082(3) 0.2405(3) 0.0260(6) Uani d . 1 . .
    C C4 0.0487(5) 1.0861(4) 0.2425(3) 0.0308(6) Uani d . 1 . .
    C C5 0.2472(4) 0.6428(3) 0.3206(3) 0.0229(5) Uani d . 1 . .
    C C6 0.2698(4) 0.4926(3) 0.4203(3) 0.0253(6) Uani d . 1 . .
    C C7 0.3049(5) 0.3401(4) 0.3713(3) 0.0336(7) Uani d . 1 . .
    H H7A 0.3120 0.3314 0.2737 0.040 Uiso calc R 1 . .
    C C8 0.3291(5) 0.2013(4) 0.4703(3) 0.0369(7) Uani d . 1 . .
    H H8A 0.3592 0.0972 0.4399 0.044 Uiso calc R 1 . .
    C C9 0.3080(5) 0.2195(4) 0.6156(3) 0.0345(7) Uani d . 1 . .
    H H9A 0.3215 0.1261 0.6817 0.041 Uiso calc R 1 . .
    N N3 0.2692(4) 0.3661(3) 0.6640(3) 0.0332(6) Uani d . 1 . .
    C C11 0.2491(5) 0.4986(4) 0.5688(3) 0.0300(6) Uani d . 1 . .
    H H11A 0.2196 0.6010 0.6025 0.036 Uiso calc R 1 . .
    N N1 0.3172(3) 0.6504(3) 0.1834(2) 0.0255(5) Uani d . 1 . .
    N N2 0.1531(4) 0.7971(3) 0.3573(2) 0.0269(5) Uani d . 1 . .
    H H2A 0.0992 0.8207 0.4412 0.032 Uiso calc R 1 . .
    O O1 0.4330(4) 0.7595(3) -0.0912(2) 0.0380(5) Uani d . 1 . .
    O O2 0.2722(4) 1.0220(3) -0.0599(2) 0.0408(6) Uani d . 1 . .
    O O3 0.0641(4) 1.1816(3) 0.1292(2) 0.0397(6) Uani d . 1 . .
    H H3 0.1602 1.1348 0.0764 0.060 Uiso calc R 1 . .
    O O4 -0.0526(4) 1.1310(3) 0.3540(2) 0.0457(6) Uani d . 1 . .
    O O5 0.7793(4) 0.5087(3) 0.0738(2) 0.0414(6) Uani d D 1 . .
    H H5 0.7544 0.5539 0.1476 0.062 Uiso calc RD 1 . .
    H H5B 0.867(5) 0.416(3) 0.083(3) 0.042(10) Uiso d D 1 . .
loop_
    _atom_site_aniso_label
    _atom_site_aniso_U_11
    _atom_site_aniso_U_22
    _atom_site_aniso_U_33
    _atom_site_aniso_U_12
    _atom_site_aniso_U_13
    _atom_site_aniso_U_23
    Mn1 0.0369(4) 0.0247(4) 0.0204(3) 0.0026(3) 0.0007(3) -0.0056(2)
    C1 0.0337(15) 0.0254(14) 0.0204(13) 0.0004(11) 0.0015(11) -0.0017(10)
    C2 0.0307(14) 0.0207(13) 0.0197(13) -0.0006(10) -0.0005(11) -0.0035(10)
    C3 0.0315(14) 0.0231(14) 0.0205(12) -0.0040(11) 0.0015(11) -0.0049(10)
    C4 0.0366(16) 0.0242(14) 0.0257(14) 0.0005(12) -0.0005(12) -0.0061(11)
    C5 0.0233(13) 0.0235(13) 0.0184(12) -0.0021(10) 0.0020(10) -0.0047(9)
    C6 0.0270(13) 0.0265(14) 0.0208(13) -0.0063(11) 0.0028(11) -0.0041(10)
    C7 0.0455(17) 0.0288(15) 0.0212(14) -0.0052(13) 0.0077(13) -0.0064(11)
    C8 0.0493(19) 0.0225(14) 0.0336(16) -0.0033(12) -0.0003(14) -0.0048(11)
    C9 0.0404(17) 0.0279(15) 0.0303(16) -0.0074(13) 0.0003(13) 0.0039(12)
    N3 0.0419(15) 0.0327(13) 0.0209(12) -0.0075(11) 0.0023(10) -0.0012(9)
    C11 0.0388(16) 0.0271(14) 0.0226(14) -0.0065(12) -0.0030(12) -0.0041(11)
    N1 0.0310(12) 0.0214(11) 0.0200(11) -0.0021(9) -0.0007(10) -0.0028(9)
    N2 0.0334(12) 0.0246(12) 0.0185(11) -0.0032(10) 0.0038(9) -0.0058(8)
    O1 0.0503(14) 0.0304(11) 0.0210(10) 0.0023(10) 0.0077(9) -0.0028(8)
    O2 0.0578(14) 0.0251(11) 0.0257(11) 0.0011(10) 0.0082(10) 0.0035(8)
    O3 0.0508(14) 0.0229(11) 0.0330(12) 0.0038(9) 0.0059(10) -0.0031(8)
    O4 0.0650(16) 0.0303(12) 0.0291(12) 0.0059(11) 0.0040(11) -0.0123(9)
    O5 0.0423(13) 0.0434(14) 0.0309(12) 0.0012(11) -0.0015(10) -0.0119(10)
_geom_special_details
;
All e.s.d.'s (except the e.s.d. in the dihedral angle between two l.s. planes)
are estimated using the full covariance matrix. The cell e.s.d.'s are taken
into account individually in the estimation of e.s.d.'s in distances, angles
and torsion angles; correlations between e.s.d.'s in cell parameters are only
used when they are defined by crystal symmetry. An approximate (isotropic)
treatment of cell e.s.d.'s is used for estimating e.s.d.'s involving l.s.
planes.
;
loop_
    _geom_bond_atom_site_label_1
    _geom_bond_atom_site_label_2
    _geom_bond_site_symmetry_2
    _geom_bond_distance
    _geom_bond_publ_flag
    Mn1 O5 2_665 2.163(2) ?
    Mn1 O5 . 2.163(2) ?
    Mn1 O1 2_665 2.194(2) ?
    Mn1 O1 . 2.194(2) ?
    Mn1 N1 2_665 2.322(2) ?
    Mn1 N1 . 2.322(2) ?
    C1 O1 . 1.246(3) ?
    C1 O2 . 1.279(3) ?
    C1 C2 . 1.477(4) ?
    C2 N1 . 1.370(3) ?
    C2 C3 . 1.380(4) ?
    C3 N2 . 1.355(3) ?
    C3 C4 . 1.480(4) ?
    C4 O4 . 1.238(3) ?
    C4 O3 . 1.267(4) ?
    C5 N1 . 1.331(3) ?
    C5 N2 . 1.356(3) ?
    C5 C6 . 1.460(4) ?
    C6 C7 . 1.389(4) ?
    C6 C11 . 1.399(4) ?
    C7 C8 . 1.383(4) ?
    C7 H7A . 0.9300 ?
    C8 C9 . 1.388(4) ?
    C8 H8A . 0.9300 ?
    C9 N3 . 1.335(4) ?
    C9 H9A . 0.9300 ?
    N3 C11 . 1.326(4) ?
    C11 H11A . 0.9300 ?
    N2 H2A . 0.8600 ?
    O3 H3 . 0.8200 ?
    O5 H5 . 0.8200 ?
    O5 H5B . 0.839(17) ?
loop_
    _geom_angle_atom_site_label_1
    _geom_angle_atom_site_label_2
    _geom_angle_atom_site_label_3
    _geom_angle_site_symmetry_1
    _geom_angle_site_symmetry_3
    _geom_angle
    _geom_angle_publ_flag
    O5 Mn1 O5 2_665 . 180.00(11) ?
    O5 Mn1 O1 2_665 2_665 90.51(10) ?
    O5 Mn1 O1 . 2_665 89.49(10) ?
    O5 Mn1 O1 2_665 . 89.49(10) ?
    O5 Mn1 O1 . . 90.51(10) ?
    O1 Mn1 O1 2_665 . 180.0 ?
    O5 Mn1 N1 2_665 2_665 90.00(8) ?
    O5 Mn1 N1 . 2_665 90.00(8) ?
    O1 Mn1 N1 2_665 2_665 74.86(8) ?
    O1 Mn1 N1 . 2_665 105.14(8) ?
    O5 Mn1 N1 2_665 . 90.00(8) ?
    O5 Mn1 N1 . . 90.00(8) ?
    O1 Mn1 N1 2_665 . 105.14(8) ?
    O1 Mn1 N1 . . 74.86(8) ?
    N1 Mn1 N1 2_665 . 180.0 ?
    O1 C1 O2 . . 123.7(3) ?
    O1 C1 C2 . . 118.1(3) ?
    O2 C1 C2 . . 118.2(3) ?
    N1 C2 C3 . . 110.3(2) ?
    N1 C2 C1 . . 119.8(2) ?
    C3 C2 C1 . . 129.9(3) ?
    N2 C3 C2 . . 104.8(2) ?
    N2 C3 C4 . . 121.9(2) ?
    C2 C3 C4 . . 133.1(3) ?
    O4 C4 O3 . . 124.5(3) ?
    O4 C4 C3 . . 117.8(3) ?
    O3 C4 C3 . . 117.7(2) ?
    N1 C5 N2 . . 110.0(2) ?
    N1 C5 C6 . . 126.0(2) ?
    N2 C5 C6 . . 123.9(2) ?
    C7 C6 C11 . . 117.7(3) ?
    C7 C6 C5 . . 121.3(2) ?
    C11 C6 C5 . . 121.0(2) ?
    C8 C7 C6 . . 118.9(3) ?
    C8 C7 H7A . . 120.6 ?
    C6 C7 H7A . . 120.6 ?
    C7 C8 C9 . . 119.2(3) ?
    C7 C8 H8A . . 120.4 ?
    C9 C8 H8A . . 120.4 ?
    N3 C9 C8 . . 122.5(3) ?
    N3 C9 H9A . . 118.8 ?
    C8 C9 H9A . . 118.8 ?
    C11 N3 C9 . . 118.2(3) ?
    N3 C11 C6 . . 123.5(3) ?
    N3 C11 H11A . . 118.2 ?
    C6 C11 H11A . . 118.2 ?
    C5 N1 C2 . . 105.7(2) ?
    C5 N1 Mn1 . . 145.47(18) ?
    C2 N1 Mn1 . . 108.75(16) ?
    C3 N2 C5 . . 109.1(2) ?
    C3 N2 H2A . . 125.5 ?
    C5 N2 H2A . . 125.5 ?
    C1 O1 Mn1 . . 118.36(18) ?
    C4 O3 H3 . . 109.5 ?
    Mn1 O5 H5 . . 109.5 ?
    Mn1 O5 H5B . . 113(2) ?
    H5 O5 H5B . . 112.4 ?
loop_
    _geom_torsion_atom_site_label_1
    _geom_torsion_atom_site_label_2
    _geom_torsion_atom_site_label_3
    _geom_torsion_atom_site_label_4
    _geom_torsion_site_symmetry_1
    _geom_torsion_site_symmetry_2
    _geom_torsion_site_symmetry_3
    _geom_torsion_site_symmetry_4
    _geom_torsion
    _geom_torsion_publ_flag
    O1 C1 C2 N1 . . . . -1.9(4) ?
    O2 C1 C2 N1 . . . . 179.4(3) ?
    O1 C1 C2 C3 . . . . 175.6(3) ?
    O2 C1 C2 C3 . . . . -3.1(5) ?
    N1 C2 C3 N2 . . . . 1.4(3) ?
    C1 C2 C3 N2 . . . . -176.2(3) ?
    N1 C2 C3 C4 . . . . -173.1(3) ?
    C1 C2 C3 C4 . . . . 9.3(6) ?
    N2 C3 C4 O4 . . . . -1.9(5) ?
    C2 C3 C4 O4 . . . . 171.9(3) ?
    N2 C3 C4 O3 . . . . 178.8(3) ?
    C2 C3 C4 O3 . . . . -7.4(5) ?
    N1 C5 C6 C7 . . . . -22.7(4) ?
    N2 C5 C6 C7 . . . . 158.6(3) ?
    N1 C5 C6 C11 . . . . 159.7(3) ?
    N2 C5 C6 C11 . . . . -18.9(4) ?
    C11 C6 C7 C8 . . . . -3.7(4) ?
    C5 C6 C7 C8 . . . . 178.7(3) ?
    C6 C7 C8 C9 . . . . 3.1(5) ?
    C7 C8 C9 N3 . . . . -1.4(5) ?
    C8 C9 N3 C11 . . . . 0.4(5) ?
    C9 N3 C11 C6 . . . . -1.1(5) ?
    C7 C6 C11 N3 . . . . 2.8(4) ?
    C5 C6 C11 N3 . . . . -179.6(3) ?
    N2 C5 N1 C2 . . . . -0.4(3) ?
    C6 C5 N1 C2 . . . . -179.2(3) ?
    N2 C5 N1 Mn1 . . . . 176.6(2) ?
    C6 C5 N1 Mn1 . . . . -2.2(5) ?
    C3 C2 N1 C5 . . . . -0.6(3) ?
    C1 C2 N1 C5 . . . . 177.3(3) ?
    C3 C2 N1 Mn1 . . . . -178.84(19) ?
    C1 C2 N1 Mn1 . . . . -0.9(3) ?
    O5 Mn1 N1 C5 2_665 . . . 95.6(3) ?
    O5 Mn1 N1 C5 . . . . -84.4(3) ?
    O1 Mn1 N1 C5 2_665 . . . 5.0(4) ?
    O1 Mn1 N1 C5 . . . . -175.0(4) ?
    O5 Mn1 N1 C2 2_665 . . . -87.49(19) ?
    O5 Mn1 N1 C2 . . . . 92.51(19) ?
    O1 Mn1 N1 C2 2_665 . . . -178.01(18) ?
    O1 Mn1 N1 C2 . . . . 1.99(18) ?
    C2 C3 N2 C5 . . . . -1.7(3) ?
    C4 C3 N2 C5 . . . . 173.6(3) ?
    N1 C5 N2 C3 . . . . 1.4(3) ?
    C6 C5 N2 C3 . . . . -179.8(2) ?
    O2 C1 O1 Mn1 . . . . -177.4(2) ?
    C2 C1 O1 Mn1 . . . . 3.9(4) ?
    O5 Mn1 O1 C1 2_665 . . . 86.8(2) ?
    O5 Mn1 O1 C1 . . . . -93.2(2) ?
    N1 Mn1 O1 C1 2_665 . . . 176.7(2) ?
    N1 Mn1 O1 C1 . . . . -3.3(2) ?
loop_
    _geom_hbond_atom_site_label_D
    _geom_hbond_atom_site_label_H
    _geom_hbond_atom_site_label_A
    _geom_hbond_site_symmetry_A
    _geom_hbond_distance_DH
    _geom_hbond_distance_HA
    _geom_hbond_distance_DA
    _geom_hbond_angle_DHA
    N2 H2A O4 2_576 0.86 2.00 2.840(3) 164.2
    O5 H5 N3 2_666 0.82 1.97 2.779(3) 171.0
    O5 H5B O3 1_645 0.839(17) 2.074(18) 2.908(3) 173(3)
    O3 H3 O2 . 0.82 1.69 2.456(3) 154.8
data_global
_journal_date_recd_electronic     2008-09-05
_journal_date_accepted     2008-09-10
_journal_name_full     'Acta Crystallographica, Section E'
_journal_year     2008
_journal_volume     64
_journal_issue     10
_journal_page_first     m1286
_journal_page_last     m1286
_journal_paper_category     QM
_journal_coeditor_code     BX2177
_publ_contact_author_name     'Li-Zhuang Chen'
_publ_contact_author_address
;
Ordered Matter Science Research Center
College of Chemistry and Chemical Engineering
Southeast UniVersity
Nanjing 210096
People's Republic of China
;
_publ_contact_author_email     clz1977@sina.com
_publ_contact_author_fax     '86-25-52090626'
_publ_contact_author_phone     '86-25-52090626'
_publ_section_title
;\
<i>trans</i>-Diaquabis[5-carboxy-2-(3-pyridyl)-1<i>H</i>-imidazole-4-\
carboxylato-\k^2^<i>N</i>^3^,<i>O</i>^4^]manganese(II)
;
loop_
    _publ_author_name
    _publ_author_address
    'Chen, Li-Zhuang'
;
Ordered Matter Science Research Center
College of Chemistry and Chemical Engineering
Southeast University
Nanjing 210096
People's Republic of China
;
