# Supplementary material for: trans-Diaqua­bis[5-carb­oxy-2-(3-pyridyl)-1H-imidazole-4-carboxyl­ato-κ2 N 3,O 4]manganese(II)
Source: Acta Crystallogr Sect E Struct Rep Online. 2008 Sep 20;64(Pt 10):m1286. doi: 10.1107/S1600536808029073 (PMC2959396; doi:10.1107/S1600536808029073)
Supplement: Supplementary file 2 [file e-64-m1286-Isup2.hkl]

# 
# h,k,l, Fc-squared, Fo-squared, sigma(Fo-squared) and status flag 
# 
data_I
_shelx_title ' zh in P1                        P-1' 
_shelx_refln_list_code          4 
_shelx_F_calc_maximum       65.69 
_exptl_crystal_F_000       283.00 
_reflns_d_resolution_high  0.7704 
 
loop_ 
 _symmetry_equiv_pos_as_xyz 
 'x, y, z' 
 '-x, -y, -z' 
 
_cell_length_a     6.9574 
_cell_length_b     8.5636 
_cell_length_c     9.4409 
_cell_angle_alpha  81.900 
_cell_angle_beta   83.420 
_cell_angle_gamma  72.100 
 
_shelx_F_squared_multiplier     1.000 
 
loop_ 
 _refln_index_h 
 _refln_index_k 
 _refln_index_l 
 _refln_F_squared_calc 
 _refln_F_squared_meas 
 _refln_F_squared_sigma 
 _refln_observed_status 
   1   0   0      104.22      108.82      1.72 o 
   2   0   0     2702.74     2844.00     64.49 o 
   3   0   0      128.71      164.89      4.06 o 
   4   0   0     1067.19     1202.48     10.31 o 
   5   0   0      531.58      612.30      8.31 o 
   6   0   0        2.76        1.44      0.99 o 
   7   0   0        0.21       -2.57      2.80 o 
   8   0   0        1.47        0.06      1.77 o 
  -8   1   0       61.22       71.45     12.21 o 
  -7   1   0       34.92       29.22      5.89 o 
  -6   1   0        2.83        3.30      1.65 o 
  -5   1   0       63.32       68.29      3.22 o 
  -3   1   0      224.58      218.71      4.50 o 
  -2   1   0       95.67      107.12      2.79 o 
  -1   1   0     1302.82     1321.59     18.19 o 
   0   1   0      360.31        8.35      0.91 o 
   1   1   0     3300.05     3174.22     15.94 o 
   2   1   0      887.40      856.84     12.56 o 
   3   1   0      825.84      800.17      7.20 o 
   4   1   0     2196.45     2362.55     14.23 o 
   5   1   0       31.06       30.58      2.52 o 
   6   1   0        4.54        4.65      1.52 o 
   7   1   0       12.87       11.85      2.83 o 
   8   1   0       36.68       40.72     11.25 o 
  -7   2   0       45.74       45.61      4.69 o 
  -6   2   0       26.69       22.13      5.82 o 
  -5   2   0        0.39        1.07      2.15 o 
  -4   2   0      837.09      953.65     11.27 o 
  -3   2   0      303.91      303.50      5.14 o 
  -2   2   0       72.62      102.91      3.37 o 
  -1   2   0      383.92      377.32      6.90 o 
   2   2   0        2.08        0.52      0.82 o 
   3   2   0      839.22      865.67      7.93 o 
   4   2   0      525.08      563.70     14.33 o 
   5   2   0       41.21       47.89      4.46 o 
   6   2   0       18.54       16.02      2.29 o 
   7   2   0       50.85       55.96      7.09 o 
   8   2   0      115.31      120.78     12.71 o 
  -7   3   0       12.95       12.02      3.54 o 
  -6   3   0       20.83       18.92      4.89 o 
  -5   3   0      156.28      162.11      5.27 o 
  -4   3   0      274.19      300.56     11.75 o 
  -3   3   0      295.72      309.24      5.83 o 
  -2   3   0      544.01      496.22      6.36 o 
  -1   3   0       14.84       13.19      1.40 o 
   1   3   0       29.06       32.88      2.43 o 
   2   3   0      394.29      451.50     13.93 o 
   3   3   0      375.63      359.80      5.66 o 
   4   3   0        0.25        1.98      1.66 o 
   5   3   0       19.52       17.35      5.70 o 
   6   3   0       16.59       16.24      2.14 o 
   7   3   0       97.72      109.60      4.99 o 
   8   3   0       26.56       23.80      4.69 o 
  -7   4   0       11.37        8.14      3.88 o 
  -6   4   0        0.74       -1.84      2.62 o 
  -5   4   0        0.24        3.72      2.43 o 
  -4   4   0       96.22       96.40      4.09 o 
  -3   4   0      538.62      528.72      8.10 o 
  -2   4   0       45.24       44.73      4.88 o 
  -1   4   0      744.75      710.93      7.17 o 
   0   4   0      156.83      169.14      2.65 o 
   1   4   0     1105.00     1150.78     16.89 o 
   2   4   0       15.27       16.72      1.34 o 
   3   4   0      538.02      558.26     15.68 o 
   4   4   0      392.55      373.81     20.44 o 
   5   4   0       29.01       38.45      3.00 o 
   6   4   0        3.91        3.28      1.43 o 
   7   4   0        0.14        0.64      1.73 o 
   8   4   0        4.20        5.56      2.78 o 
  -6   5   0       11.92       12.65      3.12 o 
  -5   5   0        9.08        9.30      2.17 o 
  -4   5   0        2.94        5.39      2.15 o 
  -3   5   0       12.59        9.36      2.20 o 
  -2   5   0      182.48      179.22      4.66 o 
  -1   5   0      334.18      336.25      7.09 o 
   0   5   0       80.13       83.12      2.01 o 
   1   5   0       13.41       18.50      2.43 o 
   2   5   0      158.02      135.05      4.89 o 
   3   5   0      584.87      657.49      9.90 o 
   4   5   0      518.34      562.75     17.86 o 
   5   5   0        0.17        3.36      1.89 o 
   6   5   0       33.86       32.71      2.76 o 
   7   5   0       32.35       38.07      2.98 o 
   8   5   0        2.81        3.91      2.92 o 
  -5   6   0      114.26      119.21      6.91 o 
  -4   6   0      654.41      685.52     10.97 o 
  -3   6   0        3.60        3.19      2.08 o 
  -2   6   0      167.91      168.30      5.14 o 
  -1   6   0       16.32       15.11      2.62 o 
   0   6   0     1024.40     1201.91     16.93 o 
   1   6   0      206.63      233.81     10.96 o 
   2   6   0       69.16       70.70      6.33 o 
   3   6   0        0.42       -3.34      3.82 o 
   4   6   0       50.36       46.54      4.27 o 
   5   6   0      182.07      192.49      5.95 o 
   6   6   0        0.22        1.33      1.42 o 
   7   6   0       44.16       39.97      3.31 o 
   8   6   0       28.01       24.45      3.38 o 
  -4   7   0       76.51       81.58      6.12 o 
  -3   7   0       83.74       87.13      6.22 o 
  -2   7   0       29.95       25.92      3.81 o 
  -1   7   0      283.16      277.31     17.30 o 
   0   7   0     1036.53     1232.19     48.03 o 
   1   7   0       11.54       12.11      4.75 o 
   2   7   0       97.75       83.12      6.53 o 
   3   7   0        3.48        5.01      2.50 o 
   4   7   0      186.29      199.98      7.66 o 
   5   7   0       55.46       63.16      6.78 o 
   6   7   0        3.88        2.48      1.96 o 
   7   7   0        6.20        7.67      3.20 o 
   8   7   0        5.51        4.77      3.82 o 
  -3   8   0       14.03       15.47      3.29 o 
  -2   8   0       12.99       14.90      3.78 o 
  -1   8   0      103.79       99.64     16.57 o 
   0   8   0      223.86      268.37      9.60 o 
   1   8   0      164.82      153.77     10.04 o 
   2   8   0       19.30       11.60      4.81 o 
   3   8   0       22.15       25.10      5.15 o 
   4   8   0      358.56      422.20     15.85 o 
   5   8   0        4.03        8.71      3.02 o 
   6   8   0        0.05       -2.40      2.55 o 
   7   8   0        0.27        1.41      2.36 o 
  -2   9   0        2.21        3.96      3.06 o 
  -1   9   0       15.76       16.12      3.89 o 
   0   9   0        5.42        2.47      3.05 o 
   1   9   0        1.89        6.11      2.49 o 
   2   9   0       76.69       74.09      9.05 o 
   3   9   0      243.30      218.03     14.36 o 
   4   9   0        9.76       11.74      4.45 o 
   5   9   0        5.07       11.51      3.90 o 
   6   9   0       45.91       47.18      9.24 o 
   7   9   0       40.42       38.18      8.23 o 
  -1  10   0        0.35        1.28      3.26 o 
   0  10   0       73.98       81.41      8.29 o 
   1  10   0        1.10        2.16      2.94 o 
   2  10   0       15.74       21.57      4.58 o 
   3  10   0        2.19        4.41      3.00 o 
   4  10   0       18.43       19.31      4.45 o 
   5  10   0        0.04        2.51      2.46 o 
  -5 -10   1       10.41        9.05      3.27 o 
  -4 -10   1       20.00       19.30      4.59 o 
  -3 -10   1        0.07        1.13      2.88 o 
  -2 -10   1       31.10       28.57      5.12 o 
  -1 -10   1        6.21       11.52      4.27 o 
   0 -10   1        5.76        7.08      3.49 o 
  -6  -9   1       11.10       12.18      2.77 o 
  -5  -9   1        2.65        1.63      1.32 o 
  -4  -9   1       56.79       60.14      7.92 o 
  -3  -9   1        0.59       -0.40      3.19 o 
  -2  -9   1       18.38       15.50      4.05 o 
  -1  -9   1       19.00       20.34      3.57 o 
   0  -9   1       61.77       78.41      6.15 o 
   1  -9   1        3.31        1.34      3.21 o 
   2  -9   1       19.72       22.44     11.69 o 
  -7  -8   1        9.67        9.64      5.05 o 
  -6  -8   1      181.89      199.59     10.44 o 
  -5  -8   1       57.56       54.93      6.23 o 
  -4  -8   1       98.08       92.05      7.87 o 
  -3  -8   1       73.26       73.33      7.12 o 
  -2  -8   1       17.90       19.75      4.85 o 
  -1  -8   1      580.74      572.32     13.39 o 
   0  -8   1      140.53      146.06      7.14 o 
   1  -8   1        1.90        1.34      3.08 o 
   2  -8   1        0.18        3.75      3.44 o 
   3  -8   1       42.72       49.34      9.71 o 
  -8  -7   1        7.32        5.53      4.59 o 
  -7  -7   1       10.67        6.45      2.49 o 
  -6  -7   1        1.85        2.18      2.54 o 
  -5  -7   1        6.68       11.60      3.49 o 
  -4  -7   1       52.55       71.54     11.22 o 
  -3  -7   1       54.64       59.02      6.02 o 
  -2  -7   1      658.23      703.77     19.81 o 
  -1  -7   1       22.35       23.77      4.61 o 
   0  -7   1        0.72        0.96      2.96 o 
   1  -7   1      259.43      238.62     11.06 o 
   2  -7   1      181.23      191.33      7.96 o 
   3  -7   1      195.79      188.51     21.86 o 
   4  -7   1       10.89       16.30      4.69 o 
  -8  -6   1        1.32        0.39      2.56 o 
  -7  -6   1       57.95       60.69      3.76 o 
  -6  -6   1       10.39        8.15      1.96 o 
  -5  -6   1        0.41        2.70      1.39 o 
  -4  -6   1       78.48       77.67      3.82 o 
  -3  -6   1      154.94      141.25      9.36 o 
  -2  -6   1       20.90       19.71      4.06 o 
  -1  -6   1        3.01        4.14      4.18 o 
   0  -6   1       13.39       14.90      4.04 o 
   1  -6   1      152.78      156.79      6.90 o 
   2  -6   1      601.17      599.27      8.66 o 
   3  -6   1       72.24       73.57      3.68 o 
   4  -6   1        3.86        5.30      2.17 o 
   5  -6   1       24.50       21.83      7.24 o 
  -8  -5   1        0.16        1.41      3.49 o 
  -7  -5   1        9.47       10.06      2.89 o 
  -6  -5   1      137.95      156.17      5.72 o 
  -5  -5   1       87.58       99.65      4.97 o 
  -4  -5   1        8.21        6.59      1.90 o 
  -3  -5   1      793.41      841.31     19.48 o 
  -2  -5   1       17.30       20.48      2.77 o 
  -1  -5   1        1.29        4.48      2.64 o 
   0  -5   1       28.77       21.83      2.67 o 
   1  -5   1      162.89      167.69      6.26 o 
   2  -5   1      508.67      538.28      7.99 o 
   3  -5   1        2.53        1.02      1.98 o 
   4  -5   1       42.07       36.97      3.11 o 
   5  -5   1        0.35        1.95      1.98 o 
   6  -5   1      259.50      267.40      9.53 o 
  -8  -4   1       16.27       17.21      6.48 o 
  -7  -4   1       14.86       16.72      3.80 o 
  -6  -4   1       13.44       14.75      2.33 o 
  -5  -4   1       19.13       19.30      2.65 o 
  -4  -4   1      255.75      271.61      9.05 o 
  -3  -4   1       27.02       22.86      2.06 o 
  -2  -4   1     1247.01     1377.36      8.95 o 
  -1  -4   1     1216.21     1235.40     25.05 o 
   0  -4   1      491.80      510.11      9.30 o 
   1  -4   1        7.47       11.94      2.05 o 
   2  -4   1        3.71        1.85      1.78 o 
   3  -4   1      663.96      673.42     12.60 o 
   4  -4   1      196.47      194.61      6.85 o 
   5  -4   1        0.18        0.02      1.84 o 
   6  -4   1        2.91        1.31      2.31 o 
  -8  -3   1       39.41       39.55      6.57 o 
  -7  -3   1       68.86       72.54      7.89 o 
  -6  -3   1        2.12        0.13      1.18 o 
  -5  -3   1       16.15       15.09      2.05 o 
  -4  -3   1       54.19       46.47      2.59 o 
  -3  -3   1      396.59      427.86      5.59 o 
  -2  -3   1      228.23      221.19      5.60 o 
  -1  -3   1      655.46      613.23     11.98 o 
   0  -3   1      309.10      359.89      4.16 o 
   1  -3   1      952.66     1008.05     16.45 o 
   2  -3   1       57.16       46.85      4.15 o 
   3  -3   1      591.71      586.24      8.06 o 
   4  -3   1      183.18      184.94      5.36 o 
   5  -3   1       74.61       70.95      4.59 o 
   6  -3   1       25.54       21.99      4.90 o 
   7  -3   1        9.62        9.01      2.91 o 
  -8  -2   1        0.12       -0.80      4.50 o 
  -7  -2   1       77.87       81.53      8.21 o 
  -6  -2   1       45.34       52.73      3.70 o 
  -5  -2   1      265.18      292.45      8.68 o 
  -4  -2   1      152.41      153.28      5.27 o 
  -3  -2   1       41.55       51.13      2.09 o 
  -2  -2   1      339.96      306.68      5.74 o 
  -1  -2   1      491.89      461.20      7.87 o 
   0  -2   1     2988.59     3242.61     29.21 o 
   1  -2   1      278.24      270.44      5.18 o 
   2  -2   1      885.38      857.14      8.07 o 
   3  -2   1        0.84        0.32      1.77 o 
   4  -2   1      520.29      564.70     12.85 o 
   5  -2   1       51.57       52.05      3.14 o 
   6  -2   1       54.23       55.90      3.83 o 
   7  -2   1      109.32      117.33      8.60 o 
  -8  -1   1       11.39       13.77      3.74 o 
  -7  -1   1       52.00       68.79      9.83 o 
  -6  -1   1      322.74      365.69     12.58 o 
  -5  -1   1        6.44        6.70      1.63 o 
  -4  -1   1       45.05       40.64      2.16 o 
  -3  -1   1      678.06      719.75     17.98 o 
  -2  -1   1      522.71      519.20      6.12 o 
  -1  -1   1     3211.87     2878.70     19.97 o 
   0  -1   1       73.79       74.12      1.27 o 
   1  -1   1      107.57      118.77      2.99 o 
   2  -1   1      411.68      435.29      5.00 o 
   3  -1   1     1295.67     1374.28     10.14 o 
   4  -1   1        5.27        4.72      2.07 o 
   5  -1   1       42.46       40.30      2.69 o 
   7  -1   1        1.47        3.53      2.70 o 
   8  -1   1       21.80       25.80      7.64 o 
  -8   0   1       13.45       18.44      5.01 o 
  -7   0   1       21.02       20.09      7.12 o 
  -6   0   1       10.06        5.69      2.53 o 
  -5   0   1      104.09      104.11      3.73 o 
  -4   0   1      372.32      362.67      5.70 o 
  -3   0   1      345.06      368.63      4.28 o 
  -2   0   1     2072.27     2090.43     24.03 o 
  -1   0   1       57.21       65.42      3.30 o 
   2   0   1      216.27      212.88      4.21 o 
   3   0   1      684.65      685.67     11.16 o 
   4   0   1       27.67       25.13      2.26 o 
   5   0   1        2.13        0.62      1.85 o 
   6   0   1       36.36       35.27      3.33 o 
   7   0   1       95.38      100.50     11.82 o 
   8   0   1        3.69       -0.32      2.67 o 
  -8   1   1       13.09       12.42      3.90 o 
  -7   1   1       99.68      103.90     11.98 o 
  -6   1   1        0.37        1.31      3.24 o 
  -5   1   1        1.95        5.54      2.07 o 
  -4   1   1      124.36      135.83      7.76 o 
  -3   1   1      948.99      956.20      7.69 o 
  -2   1   1      338.91      363.69      4.38 o 
  -1   1   1      315.24      347.69      5.68 o 
   0   1   1      314.99      364.67      4.89 o 
   1   1   1      629.89      611.37      7.21 o 
   3   1   1       40.34       34.17      2.56 o 
   4   1   1      278.95      311.22     12.28 o 
   5   1   1       23.92       29.25      2.92 o 
   6   1   1      366.73      377.80      8.03 o 
   7   1   1      241.36      278.69      9.72 o 
   8   1   1        0.07        0.11      2.04 o 
  -7   2   1        0.34       -1.02      2.63 o 
  -6   2   1      269.06      306.10     12.31 o 
  -5   2   1       20.03       19.44      2.14 o 
  -4   2   1       17.41       12.24      2.53 o 
  -3   2   1      133.12      117.19      3.31 o 
  -2   2   1       13.56       16.73      1.41 o 
  -1   2   1     1730.65     1672.93     31.39 o 
   0   2   1       27.38       31.08      1.42 o 
   1   2   1      112.75      124.19      2.58 o 
   2   2   1      524.28      555.54      5.63 o 
   3   2   1     2764.27     2944.58     46.56 o 
   4   2   1        8.55        9.58      1.52 o 
   5   2   1      125.47      133.05      5.05 o 
   6   2   1      430.10      477.96     21.06 o 
   7   2   1       15.92       17.37      2.62 o 
   8   2   1        0.47        0.89      2.24 o 
  -7   3   1       98.51      105.30      7.05 o 
  -6   3   1       13.47       19.03      4.00 o 
  -5   3   1      103.15      102.56      6.84 o 
  -4   3   1       94.03       80.22      4.99 o 
  -3   3   1       82.72       81.64      3.16 o 
  -2   3   1     1833.44     2038.38     12.81 o 
  -1   3   1      201.56      193.14      4.41 o 
   0   3   1      138.03       98.06      2.56 o 
   1   3   1      106.23      108.18      3.76 o 
   2   3   1       83.88       84.77      2.56 o 
   3   3   1      269.30      236.88      5.24 o 
   4   3   1      193.82      194.76     22.63 o 
   5   3   1        0.20        1.85      1.11 o 
   6   3   1       48.97       46.85      3.59 o 
   7   3   1       54.54       61.18      4.31 o 
   8   3   1        5.96        4.78      2.41 o 
  -6   4   1        1.86        0.30      2.58 o 
  -5   4   1        4.13        2.48      1.78 o 
  -4   4   1      220.24      217.34      5.65 o 
  -3   4   1      359.59      354.88      7.95 o 
  -2   4   1      163.06      175.48      4.42 o 
  -1   4   1      531.20      536.84      6.38 o 
   0   4   1      769.39      801.86      6.50 o 
   1   4   1        9.72        8.67      1.88 o 
   2   4   1      931.39      972.12      8.47 o 
   3   4   1      206.26      213.24      5.69 o 
   4   4   1      131.96      142.94      9.15 o 
   5   4   1        8.25        8.63      1.81 o 
   6   4   1        2.63        2.54      2.05 o 
   7   4   1        9.59       11.80      2.50 o 
   8   4   1        5.54        3.67      2.41 o 
  -6   5   1       80.02       88.62      6.36 o 
  -5   5   1        3.69        6.62      5.48 o 
  -4   5   1        1.98        4.15      2.11 o 
  -3   5   1        5.32        6.17      2.19 o 
  -2   5   1        9.28        8.99      2.05 o 
  -1   5   1      972.28      925.03     14.72 o 
   0   5   1      170.16      204.11      5.48 o 
   1   5   1      306.35      296.04      7.28 o 
   2   5   1        4.56        2.74      1.45 o 
   3   5   1      642.43      703.15      8.05 o 
   4   5   1       80.01       78.77      3.98 o 
   5   5   1       55.26       64.22      3.50 o 
   6   5   1      110.26      116.84      4.60 o 
   7   5   1       30.64       25.62      6.29 o 
   8   5   1        0.24        0.85      2.24 o 
  -5   6   1       68.13       82.39      5.96 o 
  -4   6   1      147.20      136.59      5.27 o 
  -3   6   1       30.70       20.88      2.40 o 
  -2   6   1       11.04        7.28      2.25 o 
  -1   6   1        0.30        2.67      2.03 o 
   0   6   1      596.74      657.63     17.38 o 
   1   6   1       67.21       70.79      5.72 o 
   2   6   1       13.36       14.14      3.72 o 
   3   6   1        3.86        4.85      2.19 o 
   4   6   1       85.14       81.11      3.60 o 
   5   6   1       89.43       96.62      4.89 o 
   6   6   1       87.47       93.79      5.68 o 
   7   6   1        4.70        4.62      2.61 o 
   8   6   1        4.86        2.60      1.73 o 
  -4   7   1       58.31       51.39      4.71 o 
  -3   7   1      166.75      189.82      7.78 o 
  -2   7   1      411.61      406.30     11.06 o 
  -1   7   1        1.65        1.89      2.93 o 
   0   7   1       17.12       21.72      5.41 o 
   1   7   1       74.43       70.70      6.25 o 
   2   7   1      331.79      356.47     11.78 o 
   3   7   1      148.10      162.02      6.92 o 
   4   7   1       26.29       15.73      4.10 o 
   5   7   1        3.23        4.66      1.72 o 
   6   7   1       31.40       22.53      2.54 o 
   7   7   1       53.47       62.05      4.26 o 
   8   7   1        1.64        2.88      3.40 o 
  -3   8   1       54.16       50.72      6.31 o 
  -2   8   1        9.03       12.48      3.09 o 
  -1   8   1      214.51      195.91     16.75 o 
   0   8   1        2.65        4.83      3.15 o 
   1   8   1      179.98      200.87      8.15 o 
   2   8   1      441.59      462.84     11.76 o 
   3   8   1        0.39        2.19      2.67 o 
   4   8   1       10.38       10.75      2.67 o 
   5   8   1        0.16        0.04      2.90 o 
   6   8   1       90.28       88.52      7.72 o 
   7   8   1       28.21       27.87      4.14 o 
  -2   9   1       40.19       36.82      4.71 o 
  -1   9   1       34.03       32.05      5.01 o 
   0   9   1       32.62       33.25      5.65 o 
   1   9   1        0.62        2.46      3.41 o 
   2   9   1       71.55       70.28      7.75 o 
   3   9   1      214.41      220.86      9.09 o 
   4   9   1        5.30        1.23      4.63 o 
   5   9   1        9.92       10.87      2.73 o 
   6   9   1       67.04       60.00      6.80 o 
   7   9   1        1.43        2.57      2.71 o 
  -1  10   1        0.18        2.35      3.10 o 
   0  10   1        0.14       -0.99      3.19 o 
   1  10   1        1.26        0.80      3.32 o 
   2  10   1        8.18        9.63      3.66 o 
   3  10   1       26.10       26.39      4.80 o 
   4  10   1       38.40       34.09      6.96 o 
   5  10   1       12.14       12.83      3.49 o 
   6  10   1        3.72        1.87      2.45 o 
   2  11   1       56.68       67.18      8.59 o 
   3  11   1        2.08        3.94      5.05 o 
  -5 -10   2        6.14        3.31      3.64 o 
  -4 -10   2       11.00        9.16      3.43 o 
  -3 -10   2        3.83        2.37      2.56 o 
  -2 -10   2       18.29       21.97      4.27 o 
  -1 -10   2       76.66       75.65      9.06 o 
   0 -10   2       21.91       17.58      3.84 o 
  -6  -9   2       32.72       30.20     11.22 o 
  -5  -9   2        4.98        5.26      3.33 o 
  -4  -9   2       13.12       16.75      4.19 o 
  -3  -9   2       31.51       28.92      4.53 o 
  -2  -9   2       47.30       43.25      5.08 o 
  -1  -9   2        8.49        5.35      4.83 o 
   0  -9   2       97.08      114.13      6.98 o 
   1  -9   2        0.14        3.76      3.22 o 
   2  -9   2        6.55        6.64      3.32 o 
  -7  -8   2        0.05        2.23      4.61 o 
  -6  -8   2        5.27        2.43      2.50 o 
  -5  -8   2      173.82      184.04     16.95 o 
  -4  -8   2       15.71       18.49      4.73 o 
  -3  -8   2       22.79       29.91     10.10 o 
  -2  -8   2       39.38       35.05      4.02 o 
  -1  -8   2       24.51       22.28      5.01 o 
   0  -8   2       58.99       56.52      5.68 o 
   1  -8   2       65.32       61.49      5.29 o 
   2  -8   2       18.17       24.14      4.43 o 
   3  -8   2        6.96        3.95      5.58 o 
  -7  -7   2        0.10       -1.01      4.14 o 
  -6  -7   2        5.63        4.62      2.63 o 
  -5  -7   2        6.88        8.13      2.14 o 
  -4  -7   2      387.21      420.30     16.55 o 
  -3  -7   2      105.98      107.19      8.37 o 
  -2  -7   2      104.45       98.54     13.73 o 
  -1  -7   2      191.21      201.21     11.64 o 
   0  -7   2       87.39       93.32      5.95 o 
   1  -7   2      519.43      498.79     12.21 o 
   2  -7   2       66.63       69.58      5.71 o 
   3  -7   2        0.70        4.90      3.34 o 
   4  -7   2        9.82       12.84      3.56 o 
  -8  -6   2       12.08       11.61      3.07 o 
  -7  -6   2       13.33       12.95      7.06 o 
  -6  -6   2       19.60       17.45      2.34 o 
  -5  -6   2        0.92        5.18      1.49 o 
  -4  -6   2       15.59       13.27      2.38 o 
  -3  -6   2        0.20       -0.52      1.11 o 
  -2  -6   2      185.27      203.43      7.42 o 
  -1  -6   2       40.87       42.78      3.99 o 
   0  -6   2      830.44      973.30     14.94 o 
   1  -6   2      133.53      121.42      3.96 o 
   2  -6   2        4.65        3.85      1.62 o 
   3  -6   2      384.55      383.32      8.03 o 
   4  -6   2      140.24      147.36      7.69 o 
   5  -6   2       60.57       46.43      4.85 o 
  -8  -5   2       75.93       82.52      9.51 o 
  -7  -5   2       22.84       21.85      4.30 o 
  -6  -5   2       16.36       13.53      2.22 o 
  -5  -5   2      120.82      122.86      5.63 o 
  -4  -5   2      142.61      135.78      4.83 o 
  -3  -5   2      210.61      229.08      5.64 o 
  -2  -5   2        2.40        2.31      1.29 o 
  -1  -5   2      107.10       94.26      3.07 o 
   0  -5   2        8.28        8.43      1.49 o 
   1  -5   2       60.46       57.93      3.11 o 
   2  -5   2        7.11        7.09      3.34 o 
   3  -5   2      228.22      243.48      6.13 o 
   4  -5   2      296.65      321.46      7.57 o 
   5  -5   2        5.91        5.54      2.24 o 
   6  -5   2        0.11        0.68      3.76 o 
  -8  -4   2       27.71       24.50      5.62 o 
  -7  -4   2        8.62       14.49      3.75 o 
  -6  -4   2        2.55        2.40      1.15 o 
  -5  -4   2       67.94       66.46      5.60 o 
  -4  -4   2      965.14     1071.76     19.38 o 
  -3  -4   2      151.13      132.63      5.41 o 
  -2  -4   2       59.09       72.80      2.75 o 
  -1  -4   2     1353.43     1453.83     13.05 o 
   0  -4   2      800.31      998.48      8.90 o 
   1  -4   2        1.18        1.96      1.64 o 
   2  -4   2        0.32        4.86      2.15 o 
   3  -4   2       99.20      100.24      4.16 o 
   4  -4   2      332.87      352.98      7.41 o 
   5  -4   2        0.41        0.43      1.85 o 
   6  -4   2       23.31       18.41      2.51 o 
  -8  -3   2        1.25       -0.30      1.95 o 
  -7  -3   2       41.66       48.78      6.49 o 
  -6  -3   2       40.92       37.45      4.77 o 
  -5  -3   2        1.98        3.52      1.46 o 
  -4  -3   2      218.20      213.09      7.35 o 
  -3  -3   2        9.68        9.52      1.98 o 
  -2  -3   2       89.87       75.34      3.07 o 
  -1  -3   2      329.51      294.35      6.84 o 
   0  -3   2     4031.57     4932.77     24.09 o 
   1  -3   2      885.38      897.34     15.61 o 
   2  -3   2        1.81        3.02      4.26 o 
   3  -3   2       46.72       37.58      3.23 o 
   4  -3   2       55.77       52.86      4.11 o 
   5  -3   2      310.79      331.47      7.71 o 
   6  -3   2       50.06       47.74      3.61 o 
   7  -3   2        0.10        1.01      4.16 o 
  -8  -2   2        2.21        2.84      1.68 o 
  -7  -2   2        1.85        3.61      1.73 o 
  -6  -2   2      105.95      101.16      8.37 o 
  -5  -2   2      261.96      296.28     17.59 o 
  -4  -2   2       19.11       15.39      1.47 o 
  -3  -2   2       20.43       25.62      2.89 o 
  -2  -2   2      162.45      179.69      4.20 o 
  -1  -2   2     1458.47     1542.86     12.74 o 
   0  -2   2     1179.37     1248.04     14.72 o 
   1  -2   2        9.91        6.84      1.13 o 
   2  -2   2       52.39       51.00      2.16 o 
   3  -2   2      757.29      830.78     20.88 o 
   4  -2   2      245.37      239.97      5.65 o 
   5  -2   2       65.49       62.67      4.23 o 
   6  -2   2       45.32       53.41      5.12 o 
   7  -2   2       38.54       47.97      8.10 o 
  -8  -1   2       16.77       23.83      4.59 o 
  -7  -1   2       38.25       35.99      6.29 o 
  -6  -1   2        8.67        6.03      2.36 o 
  -5  -1   2      213.39      233.28      7.57 o 
  -4  -1   2      226.20      254.69     15.14 o 
  -3  -1   2      635.14      636.51      5.22 o 
  -2  -1   2       99.71       82.68      2.27 o 
  -1  -1   2       12.40       24.10      1.91 o 
   0  -1   2       34.26       47.78      1.80 o 
   1  -1   2       19.30       22.58      1.26 o 
   2  -1   2      746.21      712.05      6.60 o 
   3  -1   2       35.46       33.21      2.24 o 
   4  -1   2      294.09      318.47      7.08 o 
   5  -1   2       22.40       24.07      2.69 o 
   6  -1   2      115.47      124.93      5.22 o 
   7  -1   2       49.17       55.55      5.34 o 
   8  -1   2       12.51        8.63      5.35 o 
  -8   0   2       11.01        9.05      3.62 o 
  -7   0   2       15.06       14.80      6.81 o 
  -6   0   2       58.83       65.11      7.41 o 
  -5   0   2       25.13       31.83      4.86 o 
  -4   0   2     1305.95     1496.98     17.25 o 
  -3   0   2        6.69        5.13      2.76 o 
  -2   0   2      115.69      101.58      5.33 o 
  -1   0   2     3170.66     3120.73     29.11 o 
   0   0   2     1010.19     1077.83     15.48 o 
   2   0   2       49.54       51.08      1.79 o 
   3   0   2      309.05      298.39      4.40 o 
   4   0   2       38.66       37.70      2.70 o 
   5   0   2      202.21      213.34      5.21 o 
   6   0   2        5.20        3.79      1.70 o 
   7   0   2       49.21       48.97      6.24 o 
   8   0   2       10.69        4.30      5.13 o 
  -8   1   2       10.71       10.87      3.97 o 
  -7   1   2       10.33       16.24      6.17 o 
  -6   1   2        0.23        3.05      2.89 o 
  -5   1   2        5.36       10.46      3.76 o 
  -4   1   2       35.08       33.19      3.93 o 
  -3   1   2     1218.20     1216.60     16.86 o 
  -2   1   2      319.07      305.65      6.47 o 
  -1   1   2      237.64      271.23      4.16 o 
   0   1   2     2478.89     2569.45     14.39 o 
   1   1   2      603.88      547.34      6.46 o 
   2   1   2     2522.51     2565.23     20.69 o 
   3   1   2     2118.23     2197.05     25.19 o 
   4   1   2      146.25      147.66      4.85 o 
   5   1   2        1.32        3.34      1.49 o 
   6   1   2       22.39       23.24      2.83 o 
   7   1   2       15.86       15.45      2.78 o 
   8   1   2       15.55       11.40      5.87 o 
  -7   2   2       14.36       16.41      3.47 o 
  -6   2   2       50.57       42.06      4.95 o 
  -5   2   2      215.79      251.92      8.86 o 
  -4   2   2      125.88      129.94      3.60 o 
  -3   2   2        2.87        1.71      1.21 o 
  -2   2   2        1.39        2.71      1.42 o 
  -1   2   2      842.14      765.29      6.66 o 
   0   2   2      911.36     1074.92      7.60 o 
   1   2   2       23.70       34.57      2.62 o 
   2   2   2      323.57      364.95      8.62 o 
   3   2   2     1221.77     1285.73     19.05 o 
   4   2   2     3276.64     3722.51     24.20 o 
   5   2   2       15.15       17.79      2.39 o 
   6   2   2       10.03       10.06      2.17 o 
   7   2   2       17.42       24.60      3.38 o 
   8   2   2       71.67       56.97      8.81 o 
  -7   3   2       42.61       44.50      5.82 o 
  -6   3   2       58.85       66.18      5.57 o 
  -5   3   2        0.71       -1.60      2.68 o 
  -4   3   2     1172.24     1275.79     11.80 o 
  -3   3   2        2.30        3.03      1.77 o 
  -2   3   2       50.46       71.57      2.66 o 
  -1   3   2      609.94      618.90      6.84 o 
   0   3   2      320.40      325.28      9.29 o 
   1   3   2      961.37      956.05      7.72 o 
   2   3   2      156.06      149.21      3.65 o 
   3   3   2       73.11       74.02      2.91 o 
   4   3   2       10.82        0.66      1.03 o 
   5   3   2      488.54      527.57     12.29 o 
   6   3   2        1.01        1.00      1.01 o 
   7   3   2       46.92       51.34      4.04 o 
   8   3   2       45.69       38.51      4.48 o 
  -6   4   2        6.14       11.39      3.75 o 
  -5   4   2      278.57      301.54     10.23 o 
  -4   4   2       65.95       57.19      3.20 o 
  -3   4   2      197.73      175.86      4.81 o 
  -2   4   2        5.67        3.52      2.02 o 
  -1   4   2      517.57      561.26      6.75 o 
   0   4   2     4257.25     5081.51     21.17 o 
   1   4   2      100.17      106.70      2.63 o 
   2   4   2       23.45       14.36      2.15 o 
   3   4   2       11.73        9.55      1.63 o 
   4   4   2      269.32      309.02      9.49 o 
   5   4   2       25.91       19.70      2.21 o 
   6   4   2       53.25       54.95      3.65 o 
   7   4   2        0.96        1.75      1.78 o 
   8   4   2        4.02        2.58      1.76 o 
  -6   5   2       36.64       32.42      4.85 o 
  -5   5   2       65.31       63.83      4.93 o 
  -4   5   2        5.71        8.30      2.12 o 
  -3   5   2        5.37        6.39      1.97 o 
  -2   5   2      215.78      206.08      5.02 o 
  -1   5   2      782.25      819.53     11.31 o 
   0   5   2      235.46      264.10      5.97 o 
   1   5   2      203.94      175.85      5.09 o 
   2   5   2       43.36       35.45      2.98 o 
   3   5   2      455.20      483.92      7.23 o 
   4   5   2      295.54      310.77      7.03 o 
   5   5   2       21.83       24.29      2.63 o 
   6   5   2       13.23       14.52      2.20 o 
   7   5   2       11.78        8.31      3.61 o 
   8   5   2        2.13        3.37      1.73 o 
  -5   6   2       25.62       27.46      4.19 o 
  -4   6   2      165.28      173.47      5.80 o 
  -3   6   2        1.87        1.11      2.00 o 
  -2   6   2       12.82       11.37      2.23 o 
  -1   6   2       72.45       69.92      4.02 o 
   0   6   2       43.87       43.15      4.83 o 
   1   6   2      318.86      305.99      9.23 o 
   2   6   2       96.32      106.93      5.90 o 
   3   6   2      201.97      201.98      5.13 o 
   4   6   2        9.75        9.89      2.15 o 
   5   6   2       33.01       41.22      4.60 o 
   6   6   2       41.14       42.13      3.45 o 
   7   6   2       36.82       35.38      3.13 o 
   8   6   2       17.39       15.58      2.81 o 
  -4   7   2        5.95        4.14      4.77 o 
  -3   7   2      139.01      158.88     10.24 o 
  -2   7   2      298.14      277.96      9.15 o 
  -1   7   2       49.30       43.00     11.40 o 
   0   7   2        5.52        3.55      4.42 o 
   1   7   2       52.21       48.63      6.13 o 
   2   7   2      442.07      447.41     12.05 o 
   3   7   2      129.16      143.87      8.40 o 
   4   7   2        1.49        5.28      2.63 o 
   5   7   2        7.51        7.07      1.86 o 
   6   7   2       23.39       22.28      2.71 o 
   7   7   2       47.08       46.27      3.52 o 
   8   7   2        7.65       12.21      3.49 o 
  -3   8   2       24.30       22.24      8.43 o 
  -2   8   2       40.89       32.88      5.30 o 
  -1   8   2      181.97      193.27     11.84 o 
   0   8   2      212.20      246.51      9.56 o 
   1   8   2        0.50        4.75      4.47 o 
   2   8   2        2.39        3.60      2.27 o 
   3   8   2      172.06      172.11     10.12 o 
   4   8   2       48.70       53.33      6.32 o 
   5   8   2        5.92        6.36      2.38 o 
   6   8   2        1.11        1.03      2.47 o 
   7   8   2        2.51        0.32      2.46 o 
  -2   9   2        0.19        3.17      1.65 o 
  -1   9   2       51.37       40.63      5.93 o 
   0   9   2       32.26       33.16      5.34 o 
   1   9   2      145.39      139.54      7.07 o 
   2   9   2        2.85        4.95      2.70 o 
   3   9   2       82.02       91.16      7.82 o 
   4   9   2      128.73      104.27     14.84 o 
   5   9   2        3.36        4.93      2.07 o 
   6   9   2        0.69        3.15      2.54 o 
   7   9   2        2.61        2.50      2.76 o 
  -1  10   2       15.16       17.67      4.97 o 
   0  10   2       85.28       92.97      8.58 o 
   1  10   2        5.22        2.82      4.98 o 
   2  10   2        2.96        1.00      1.84 o 
   3  10   2        0.34       -0.38      2.49 o 
   4  10   2       35.13       38.84      6.48 o 
   5  10   2      101.24      106.95      9.61 o 
   6  10   2        2.53       -0.27      2.87 o 
   2  11   2        2.01        3.95      2.67 o 
   3  11   2        6.48        5.97      3.06 o 
  -4 -10   3        0.06        1.35      2.28 o 
  -3 -10   3       24.27       32.79      8.27 o 
  -2 -10   3       27.30       30.16      4.70 o 
  -1 -10   3       11.40        7.13      3.70 o 
  -5  -9   3        4.88        4.76      2.00 o 
  -4  -9   3       23.81       15.71      6.23 o 
  -3  -9   3       19.86       13.71      4.01 o 
  -2  -9   3        5.04        8.28      3.33 o 
  -1  -9   3        1.30        1.75      3.38 o 
   0  -9   3        1.14        1.92      3.06 o 
   1  -9   3       79.04       81.68      6.46 o 
  -6  -8   3        2.16        1.62      2.39 o 
  -5  -8   3       70.29       76.71      7.28 o 
  -4  -8   3      143.63      117.17     17.15 o 
  -3  -8   3        3.62        4.48      3.13 o 
  -2  -8   3       19.88       28.05      4.14 o 
  -1  -8   3       44.54       44.08     10.86 o 
   0  -8   3      139.91      128.34      7.15 o 
   1  -8   3       21.23       20.04      4.39 o 
   2  -8   3       72.61       91.98      6.43 o 
   3  -8   3        0.46        1.59      5.00 o 
  -7  -7   3        0.57        1.39      4.38 o 
  -6  -7   3        7.18        3.20      1.40 o 
  -5  -7   3        1.29        1.51      2.76 o 
  -4  -7   3      160.23      145.54      9.11 o 
  -3  -7   3      443.72      474.40     11.94 o 
  -2  -7   3       26.97       23.81      3.46 o 
  -1  -7   3       91.62      107.47      6.24 o 
   0  -7   3       98.14      103.73      6.66 o 
   1  -7   3       95.78       87.30      5.84 o 
   2  -7   3       19.63       20.61      3.68 o 
   3  -7   3      118.87      119.84      9.47 o 
   4  -7   3        9.44       10.46      5.60 o 
  -7  -6   3        8.08        9.05      2.87 o 
  -6  -6   3        5.92        5.09      1.87 o 
  -5  -6   3       11.72        9.18      1.78 o 
  -4  -6   3        1.05       -0.33      1.13 o 
  -3  -6   3        5.81        4.90      1.79 o 
  -2  -6   3      374.27      388.80      9.82 o 
  -1  -6   3      183.59      179.92      7.89 o 
   0  -6   3       27.92       38.63      6.09 o 
   1  -6   3       65.96       67.70      4.02 o 
   2  -6   3       18.58       15.49      2.69 o 
   3  -6   3      360.88      342.13      7.82 o 
   4  -6   3       83.83       79.22      4.36 o 
   5  -6   3        0.20        2.88      4.57 o 
  -8  -5   3        1.49        1.80      2.99 o 
  -7  -5   3       94.65       93.22      8.16 o 
  -6  -5   3       14.44       10.45      2.40 o 
  -5  -5   3       67.01       77.72      4.90 o 
  -4  -5   3      117.50      134.26      6.49 o 
  -3  -5   3       48.89       51.49      4.51 o 
  -2  -5   3        4.79        7.12      1.56 o 
  -1  -5   3      120.64      131.02      3.61 o 
   0  -5   3      459.42      508.29      9.84 o 
   1  -5   3        7.18        6.33      2.69 o 
   2  -5   3      211.88      237.01      7.24 o 
   3  -5   3        8.47        5.09      2.93 o 
   4  -5   3       62.46       60.87      4.68 o 
   5  -5   3      125.04      127.01      5.34 o 
   6  -5   3       32.99       24.87      4.37 o 
  -8  -4   3       10.09        7.69      3.58 o 
  -7  -4   3        7.65        9.33      3.09 o 
  -6  -4   3      192.32      222.24      8.71 o 
  -5  -4   3       40.14       37.09      4.53 o 
  -4  -4   3        0.33        1.49      1.70 o 
  -3  -4   3      415.37      484.85      7.41 o 
  -2  -4   3      107.30      105.73      3.47 o 
  -1  -4   3     1335.97     1409.75     24.15 o 
   0  -4   3        0.83        0.06      1.29 o 
   1  -4   3        1.33        4.81      1.90 o 
   2  -4   3        1.42        2.12      1.56 o 
   3  -4   3      332.08      350.52      7.27 o 
   4  -4   3        5.53        5.73      1.97 o 
   5  -4   3       25.71       24.24      3.56 o 
   6  -4   3       71.83       68.40      5.54 o 
  -8  -3   3        3.65        4.88      2.27 o 
  -7  -3   3       57.22       56.51      7.39 o 
  -6  -3   3       16.81       18.84      4.08 o 
  -5  -3   3       22.00       18.67      1.99 o 
  -4  -3   3       44.86       37.75      3.47 o 
  -3  -3   3      178.06      176.84      5.64 o 
  -2  -3   3     1544.07     1727.66     11.66 o 
  -1  -3   3      118.44       78.97      2.64 o 
   0  -3   3       59.04       43.93      2.12 o 
   1  -3   3      626.31      677.54      8.38 o 
   2  -3   3      931.82      989.60     10.38 o 
   3  -3   3       69.86       57.04      2.87 o 
   4  -3   3        2.26        2.85      1.63 o 
   5  -3   3        1.23        4.04      1.88 o 
   6  -3   3      161.53      175.88     16.14 o 
   7  -3   3       24.84       22.71      5.37 o 
  -8  -2   3        8.18        5.73      1.58 o 
  -7  -2   3        0.20        0.29      3.89 o 
  -6  -2   3        0.35       -1.79      2.84 o 
  -5  -2   3      111.94      121.76      9.02 o 
  -4  -2   3      396.57      395.51     11.90 o 
  -3  -2   3       58.39       65.37      2.41 o 
  -2  -2   3       22.75       16.46      1.71 o 
  -1  -2   3      262.11      253.28      5.43 o 
   0  -2   3      383.68      391.95      6.28 o 
   1  -2   3      202.09      182.40      5.03 o 
   2  -2   3     1684.04     1868.88     29.81 o 
   3  -2   3      828.18      872.28     20.13 o 
   4  -2   3       24.13       23.53      2.49 o 
   5  -2   3        0.98        2.75      1.66 o 
   6  -2   3      102.28       91.29      5.41 o 
   7  -2   3      170.14      170.16     12.85 o 
  -8  -1   3      151.81      151.32     14.64 o 
  -7  -1   3        7.24       10.18      3.17 o 
  -6  -1   3       58.04       43.60      5.68 o 
  -5  -1   3       43.51       46.87      5.38 o 
  -4  -1   3      747.28      753.00     22.48 o 
  -3  -1   3      894.01      919.35     16.49 o 
  -2  -1   3      353.41      362.47      4.53 o 
  -1  -1   3       72.30       57.98      2.27 o 
   0  -1   3        8.23       14.98      1.56 o 
   1  -1   3      202.32      246.80      4.91 o 
   2  -1   3      563.42      517.19      5.46 o 
   3  -1   3       84.72       84.66      3.22 o 
   4  -1   3       90.46       98.89      3.72 o 
   5  -1   3       58.18       64.77      3.98 o 
   6  -1   3      114.38      106.85      4.93 o 
   7  -1   3       35.05       34.93      4.61 o 
   8  -1   3        2.23        5.09      4.61 o 
  -8   0   3       23.91       14.31      4.56 o 
  -7   0   3       14.50       17.41      4.11 o 
  -6   0   3       16.39       25.52      4.74 o 
  -5   0   3      248.40      239.57     14.95 o 
  -4   0   3      515.11      565.34     23.11 o 
  -3   0   3      112.65      105.12      6.17 o 
  -2   0   3        9.04       -0.46      0.46 o 
  -1   0   3     1807.62     1708.40     23.38 o 
   0   0   3     1982.84     2214.25     15.43 o 
   1   0   3      245.65      258.70      4.85 o 
   2   0   3        0.40       -0.42      0.62 o 
   3   0   3      379.29      365.42      4.47 o 
   4   0   3       94.13       98.72      3.63 o 
   5   0   3        6.90        9.44      2.63 o 
   6   0   3       72.13       71.80      8.98 o 
   7   0   3        0.33        1.94      3.01 o 
   8   0   3       14.09       23.69      6.78 o 
  -7   1   3        0.81        2.71      2.35 o 
  -6   1   3       10.05       17.12      4.76 o 
  -5   1   3       48.02       51.23      5.17 o 
  -4   1   3      335.16      307.34      8.80 o 
  -3   1   3        3.39        8.41      4.57 o 
  -2   1   3     1354.48       -0.30      0.30 o 
  -1   1   3      728.52      734.58     24.49 o 
   0   1   3     1384.68     1513.39     12.74 o 
   1   1   3      594.26      656.24     10.24 o 
   2   1   3       26.31       21.59      2.98 o 
   3   1   3     1646.68     1731.18     16.10 o 
   4   1   3       19.47       22.36      2.46 o 
   5   1   3       15.54       17.86      2.21 o 
   6   1   3        0.27        0.36      1.27 o 
   7   1   3       69.32       61.88      6.17 o 
  -7   2   3      107.78      106.63      7.42 o 
  -6   2   3        1.71        4.44      4.56 o 
  -5   2   3      102.19      118.98      6.54 o 
  -4   2   3        0.54        1.90      5.34 o 
  -3   2   3        0.44       -0.46      1.13 o 
  -2   2   3       28.08       30.99      2.38 o 
  -1   2   3     4315.69     4471.48     22.86 o 
   0   2   3      586.89      661.22      6.30 o 
   1   2   3      467.09      443.43      7.88 o 
   2   2   3      724.86      653.79      6.85 o 
   3   2   3       28.65       25.92      1.69 o 
   4   2   3     1508.47     1708.53     32.14 o 
   5   2   3      184.16      188.26      5.26 o 
   6   2   3       26.92       21.40      2.81 o 
   7   2   3        0.15        2.56      1.95 o 
   8   2   3        4.55        3.30      2.85 o 
  -7   3   3       21.98       32.89      4.98 o 
  -6   3   3      261.34      266.57      9.65 o 
  -5   3   3        7.41        9.40      3.44 o 
  -4   3   3       18.08       24.50      3.42 o 
  -3   3   3      204.72      209.31      4.81 o 
  -2   3   3      143.40      149.04      3.66 o 
  -1   3   3       38.49       32.39      2.45 o 
   0   3   3       23.65       19.77      2.16 o 
   1   3   3       75.88       51.43      2.79 o 
   2   3   3      318.32      330.63      7.06 o 
   3   3   3      513.88      503.40      6.46 o 
   4   3   3      274.93      298.21      6.16 o 
   5   3   3      180.78      182.07      5.15 o 
   6   3   3      521.31      562.09      9.16 o 
   7   3   3        0.98        2.77      1.41 o 
   8   3   3        2.23        3.50      2.50 o 
  -6   4   3       21.73       26.25      4.48 o 
  -5   4   3      194.53      197.85      8.13 o 
  -4   4   3      230.40      199.45      7.56 o 
  -3   4   3        1.02        4.42      1.65 o 
  -2   4   3     1085.75     1209.34     20.31 o 
  -1   4   3       96.46       87.98      3.06 o 
   0   4   3        6.48        1.06      1.32 o 
   1   4   3      221.47      212.41      4.32 o 
   2   4   3      319.32      341.77      5.43 o 
   3   4   3      575.64      624.56      7.53 o 
   4   4   3       59.50       48.35      3.06 o 
   5   4   3       24.45       18.54      5.37 o 
   6   4   3       61.73       47.86      3.29 o 
   7   4   3      162.14      186.60      6.82 o 
   8   4   3        6.39        4.68      2.67 o 
  -6   5   3       22.67       21.60      3.88 o 
  -5   5   3       53.20       50.63      7.75 o 
  -4   5   3       33.47       34.77      3.78 o 
  -3   5   3      284.42      288.53     10.07 o 
  -2   5   3       17.42       19.19      2.53 o 
  -1   5   3      585.54      567.91     10.46 o 
   0   5   3       54.99       52.81      2.66 o 
   1   5   3      139.86      149.08      5.94 o 
   2   5   3     2094.34     2271.28     30.60 o 
   3   5   3        0.34        0.37      1.11 o 
   4   5   3        5.94        7.28      2.00 o 
   5   5   3        0.47        2.76      1.64 o 
   6   5   3      151.47      167.94      6.87 o 
   7   5   3       20.78       19.87      2.82 o 
   8   5   3        0.66        3.27      2.47 o 
  -5   6   3        5.25        4.77      3.17 o 
  -4   6   3      270.83      246.01      8.83 o 
  -3   6   3       12.04       10.43      2.31 o 
  -2   6   3        2.41        2.31      1.78 o 
  -1   6   3        1.93        5.84      1.60 o 
   0   6   3      252.78      273.15      5.71 o 
   1   6   3      315.59      297.35      5.56 o 
   2   6   3       67.25       68.54      5.93 o 
   3   6   3      320.89      315.20     14.24 o 
   4   6   3        3.78        3.73      2.37 o 
   5   6   3      103.44      109.19      5.38 o 
   6   6   3      102.71      101.57      7.88 o 
   7   6   3       14.64       16.05      2.67 o 
   8   6   3        0.33        2.07      2.78 o 
  -4   7   3       59.51       49.19      8.45 o 
  -3   7   3       22.31       24.18      3.36 o 
  -2   7   3       72.91       87.43      5.68 o 
  -1   7   3       73.69       64.66      3.85 o 
   0   7   3        0.55        2.92      2.40 o 
   1   7   3        0.85        4.26      2.88 o 
   2   7   3       41.20       40.79      4.73 o 
   3   7   3      168.36      181.16      9.40 o 
   4   7   3       57.72       58.25      5.76 o 
   5   7   3        5.33        2.75      2.77 o 
   6   7   3       10.86       10.08      1.67 o 
   7   7   3        6.46        5.14      1.87 o 
   8   7   3        5.43        2.15      3.36 o 
  -3   8   3        1.54        6.42      5.61 o 
  -2   8   3        9.96       10.54      3.17 o 
  -1   8   3      324.09      339.03     13.43 o 
   0   8   3      423.55      451.38     11.68 o 
   1   8   3        2.29        8.57      3.29 o 
   2   8   3       20.24       16.34      3.56 o 
   3   8   3        1.45       -0.75      2.69 o 
   4   8   3      185.09      192.52     10.78 o 
   5   8   3       35.08       39.02      5.00 o 
   6   8   3        0.06        1.29      2.46 o 
   7   8   3        1.16        1.73      2.40 o 
  -2   9   3       67.11       60.00      8.50 o 
  -1   9   3       78.60       56.87      7.33 o 
   0   9   3       11.95       16.59      4.19 o 
   1   9   3       61.04       69.68      7.71 o 
   2   9   3       77.79       66.42     11.94 o 
   3   9   3       22.09       23.63      5.24 o 
   4   9   3       11.16       12.04      3.41 o 
   5   9   3       35.57       29.26      5.07 o 
   6   9   3        5.86        3.85      3.08 o 
   7   9   3        0.69        1.89      2.66 o 
   0  10   3        0.95        1.45      4.31 o 
   1  10   3       11.39       14.55      3.73 o 
   2  10   3       51.49       59.00      7.16 o 
   3  10   3       74.89       73.46      8.25 o 
   4  10   3        1.45        7.82      6.29 o 
   5  10   3       12.63       15.34      3.66 o 
   6  10   3       44.23       38.27      5.89 o 
   3  11   3        2.88        2.39      4.72 o 
  -5  -9   4       13.13        7.19      2.18 o 
  -4  -9   4       22.49       18.91      4.73 o 
  -3  -9   4        0.27        5.13      3.19 o 
  -2  -9   4        0.09        0.73      3.09 o 
  -1  -9   4       66.11       69.00      7.49 o 
   0  -9   4       17.18       28.30      6.54 o 
   1  -9   4        6.33        2.50      3.85 o 
  -6  -8   4       41.20       43.88      8.27 o 
  -5  -8   4        5.82        7.02      4.32 o 
  -4  -8   4        4.19        6.67      2.74 o 
  -3  -8   4        6.06        4.61      3.18 o 
  -2  -8   4       42.86       42.96      4.52 o 
  -1  -8   4       55.59       55.54      5.49 o 
   0  -8   4       22.72       31.34      4.49 o 
   1  -8   4        9.83       13.80      3.42 o 
   2  -8   4        3.50        4.45      3.14 o 
  -6  -7   4        1.85        1.17      5.61 o 
  -5  -7   4       10.54       14.08      5.01 o 
  -4  -7   4        0.20        8.49      5.64 o 
  -3  -7   4      205.15      197.24      8.19 o 
  -2  -7   4      250.07      217.98      8.22 o 
  -1  -7   4        1.45        2.03      2.91 o 
   0  -7   4       38.79       42.34      4.77 o 
   1  -7   4       19.38       22.28      6.07 o 
   2  -7   4      118.03      109.02     10.08 o 
   3  -7   4        1.25        7.03      3.34 o 
   4  -7   4       33.93       36.64      6.82 o 
  -7  -6   4       23.96       21.49      3.90 o 
  -6  -6   4       74.00       72.57      5.33 o 
  -5  -6   4       11.42       11.09      2.30 o 
  -4  -6   4        1.45        4.15      1.70 o 
  -3  -6   4        1.40        3.18      1.41 o 
  -2  -6   4      349.65      344.28     13.94 o 
  -1  -6   4      810.13      857.68     14.43 o 
   0  -6   4      108.60       89.72      6.46 o 
   1  -6   4       86.44       81.58      3.91 o 
   2  -6   4       98.11      108.80      8.37 o 
   3  -6   4      211.81      198.02     10.11 o 
   4  -6   4        4.16        2.89      2.65 o 
   5  -6   4       35.88       30.43      6.15 o 
  -7  -5   4        0.95        3.76      5.51 o 
  -6  -5   4       50.78       45.24      5.35 o 
  -5  -5   4       53.43       57.77      7.54 o 
  -4  -5   4       49.58       48.40      3.45 o 
  -3  -5   4       13.78       15.50      2.23 o 
  -2  -5   4        9.60        8.55      1.78 o 
  -1  -5   4        8.50       10.51      1.53 o 
   0  -5   4      655.13      755.07     11.76 o 
   1  -5   4       25.25       20.77      2.71 o 
   2  -5   4      179.62      172.09      5.31 o 
   3  -5   4       31.62       32.29      3.22 o 
   4  -5   4        0.46        0.48      3.77 o 
   5  -5   4       94.92       94.30     15.80 o 
  -8  -4   4       15.50       11.35      3.98 o 
  -7  -4   4        5.30        5.72      1.71 o 
  -6  -4   4        3.82        5.21      2.79 o 
  -5  -4   4      337.87      358.06     14.66 o 
  -4  -4   4       46.79       54.30      4.68 o 
  -3  -4   4       54.86       57.38      3.16 o 
  -2  -4   4      165.75      159.59      4.46 o 
  -1  -4   4        8.75       10.65      1.75 o 
   0  -4   4       31.42       30.60      1.97 o 
   1  -4   4       87.64       99.37      4.39 o 
   2  -4   4      145.40      155.27      4.94 o 
   3  -4   4       17.42       17.18      2.62 o 
   4  -4   4       25.62       27.77      3.35 o 
   5  -4   4        3.45        3.28      2.88 o 
   6  -4   4       87.28       98.98     16.24 o 
  -8  -3   4        7.30        7.28      3.51 o 
  -7  -3   4        1.28       -1.66      2.78 o 
  -6  -3   4       20.75       20.84      4.11 o 
  -5  -3   4       20.23       15.67      3.43 o 
  -4  -3   4      586.30      611.71     20.86 o 
  -3  -3   4       40.14       34.04      2.67 o 
  -2  -3   4       11.98        6.87      1.65 o 
  -1  -3   4     1692.07     1872.34     13.59 o 
   0  -3   4       67.51       74.41      2.82 o 
   1  -3   4      642.19      697.63     10.72 o 
   2  -3   4       15.64       13.56      1.98 o 
   3  -3   4       48.72       45.56      3.76 o 
   4  -3   4        0.41        1.10      1.65 o 
   5  -3   4       76.29       84.37      4.75 o 
   6  -3   4       15.24       19.85      3.95 o 
   7  -3   4       17.57       10.69      5.12 o 
  -8  -2   4        0.06        0.69      2.31 o 
  -7  -2   4        2.95       -2.27      3.07 o 
  -6  -2   4        0.60        1.75      3.35 o 
  -5  -2   4      215.17      211.45      8.89 o 
  -4  -2   4       91.52       83.64      4.90 o 
  -3  -2   4        1.24        3.22      1.54 o 
  -2  -2   4       54.57       50.01      2.63 o 
  -1  -2   4      465.19      426.23      5.88 o 
   0  -2   4     1873.53     2240.04     23.82 o 
   1  -2   4       88.01      117.46      3.06 o 
   2  -2   4      462.26      466.57     10.64 o 
   3  -2   4      718.23      772.93     10.65 o 
   4  -2   4      272.13      283.09      6.49 o 
   5  -2   4        0.19       -0.62      1.40 o 
   6  -2   4        0.95        1.81      2.12 o 
   7  -2   4       11.22       10.74      2.81 o 
  -8  -1   4       56.98       85.84     19.14 o 
  -7  -1   4       77.54       68.76      7.80 o 
  -6  -1   4       13.06       12.72      3.49 o 
  -5  -1   4        0.19        1.63      4.25 o 
  -4  -1   4       36.86       39.64      6.33 o 
  -3  -1   4      104.76      117.39      2.85 o 
  -2  -1   4      398.54      416.87      7.45 o 
  -1  -1   4       15.48       10.01      1.66 o 
   0  -1   4        1.14        4.16      1.24 o 
   1  -1   4       57.89       66.51      2.18 o 
   2  -1   4      246.23      216.04      3.52 o 
   3  -1   4      511.26      518.45      6.38 o 
   4  -1   4      241.03      262.24      5.03 o 
   5  -1   4      121.67      130.76      9.23 o 
   6  -1   4        0.18       -0.85      4.09 o 
   7  -1   4        6.38        3.52      2.81 o 
  -7   0   4      106.55      116.35     11.33 o 
  -6   0   4      254.69      295.95     28.83 o 
  -5   0   4       63.28       72.70      8.10 o 
  -4   0   4       58.31       56.55      5.87 o 
  -3   0   4      130.59      156.25      7.75 o 
  -2   0   4     1222.14     1282.97     10.25 o 
  -1   0   4     3064.57     3256.89     43.08 o 
   0   0   4      572.97      655.66      6.51 o 
   1   0   4      122.72      156.59      4.54 o 
   2   0   4      108.24       98.46      5.65 o 
   3   0   4      302.38       -0.24      0.24 o 
   4   0   4      100.59       80.53      5.76 o 
   5   0   4        0.25        5.98      4.38 o 
   6   0   4      108.50      118.52      8.67 o 
   7   0   4       15.65       20.72      3.48 o 
   8   0   4        6.37        6.01      4.34 o 
  -7   1   4       12.19        9.89      4.07 o 
  -6   1   4       20.07       11.54      4.86 o 
  -5   1   4       52.58       58.80      4.86 o 
  -4   1   4      241.21      234.70     12.19 o 
  -3   1   4      203.53      180.38      6.40 o 
  -2   1   4     1194.19     1290.95      8.05 o 
  -1   1   4      225.72      252.89      4.56 o 
   0   1   4       36.31       36.86      2.30 o 
   1   1   4      447.22      400.72      4.50 o 
   3   1   4       79.80       77.05      3.76 o 
   4   1   4       63.19       57.75      4.37 o 
   5   1   4       56.43       44.77      6.21 o 
   6   1   4       53.04       62.73      7.24 o 
   7   1   4       24.90       31.98      5.69 o 
   8   1   4        1.53       -1.41      3.22 o 
  -7   2   4        0.31       -1.90      3.34 o 
  -6   2   4       94.69      107.88      7.28 o 
  -5   2   4       37.90       38.47      4.09 o 
  -4   2   4       25.37       20.63      4.12 o 
  -3   2   4        0.76        4.48      2.98 o 
  -2   2   4      153.75      144.57      3.20 o 
  -1   2   4      435.52      450.16      5.60 o 
   0   2   4     1213.39     1378.03     20.93 o 
   1   2   4      125.53      110.29      3.57 o 
   2   2   4     1007.24     1012.04      7.17 o 
   3   2   4      384.50      422.80      7.02 o 
   4   2   4       16.02       15.95      2.15 o 
   5   2   4      327.35      337.87     21.84 o 
   6   2   4      144.22      171.43      9.49 o 
   7   2   4        2.10        3.36      2.74 o 
   8   2   4        5.29        7.29      2.88 o 
  -6   3   4       44.64       51.06      8.98 o 
  -5   3   4      312.74      324.39     10.44 o 
  -4   3   4       32.81       22.80      3.48 o 
  -3   3   4      120.21      118.32      4.56 o 
  -2   3   4        2.88        2.28      1.61 o 
  -1   3   4      181.48      167.63      4.17 o 
   0   3   4       49.37       62.39      2.54 o 
   1   3   4     1158.59     1182.99      9.31 o 
   2   3   4      431.13      438.44      5.54 o 
   3   3   4        0.56        0.22      1.28 o 
   4   3   4       46.93       38.41      4.21 o 
   5   3   4        0.32        0.00      1.25 o 
   6   3   4      613.26      739.57     33.48 o 
   7   3   4       39.72       39.92      5.22 o 
   8   3   4        3.58        2.84      2.42 o 
  -6   4   4        9.52       17.42      4.70 o 
  -5   4   4       51.45       52.45      5.05 o 
  -4   4   4      721.98      710.69     14.14 o 
  -3   4   4       21.18       18.52      2.70 o 
  -2   4   4      310.98      356.88      6.59 o 
  -1   4   4      387.68      413.84      6.65 o 
   0   4   4       53.15       51.06      2.52 o 
   1   4   4       33.44       31.61      2.31 o 
   2   4   4      197.12      184.81      4.13 o 
   3   4   4      358.02      377.15      6.86 o 
   4   4   4        1.17        1.95      2.76 o 
   5   4   4       65.63       65.81      3.45 o 
   6   4   4       32.31       29.60      2.53 o 
   7   4   4       83.57       76.63      7.26 o 
   8   4   4       48.97       31.07      4.92 o 
  -5   5   4        7.25        4.26      3.15 o 
  -4   5   4       48.35       42.90      4.89 o 
  -3   5   4      386.60      399.26     11.92 o 
  -2   5   4      118.88      102.14      5.09 o 
  -1   5   4      132.85      143.04      5.70 o 
   0   5   4      557.20      679.25      9.64 o 
   1   5   4       15.07       10.16      1.94 o 
   2   5   4      210.84      194.38      4.65 o 
   3   5   4      228.14      230.69      6.13 o 
   4   5   4       43.07       48.52      3.22 o 
   5   5   4       33.81       31.62      3.50 o 
   6   5   4        7.23        8.44      1.59 o 
   7   5   4        6.34        2.69      2.74 o 
   8   5   4       17.68       12.20      3.61 o 
  -5   6   4       64.92       55.90      5.42 o 
  -4   6   4       15.03       12.44      3.70 o 
  -3   6   4       29.44       23.05      3.65 o 
  -2   6   4       43.22       49.38      3.90 o 
  -1   6   4      318.70      322.76      6.76 o 
   0   6   4       21.46       25.81      2.62 o 
   1   6   4      249.92      253.79     10.52 o 
   2   6   4       77.88       78.91      3.84 o 
   3   6   4      137.03      146.77      5.22 o 
   4   6   4      298.82      305.97      6.64 o 
   5   6   4        0.14        1.41      1.85 o 
   6   6   4       24.01       26.00      2.77 o 
   7   6   4        4.96        5.68      2.77 o 
   8   6   4       10.86        5.93      5.96 o 
  -4   7   4       33.83       44.04      8.35 o 
  -3   7   4        0.22        0.10      3.38 o 
  -2   7   4      450.66      412.45      9.18 o 
  -1   7   4       32.92       27.99      2.87 o 
   0   7   4       22.78       16.01      1.99 o 
   1   7   4       10.53        7.50      1.83 o 
   2   7   4      191.22      177.35      4.89 o 
   3   7   4      216.94      209.32      8.28 o 
   4   7   4        3.82        1.76      0.86 o 
   5   7   4       71.76       65.68      4.82 o 
   6   7   4        0.14       -0.40      1.63 o 
   7   7   4       18.98       12.06      3.52 o 
   8   7   4        9.58        8.77      5.27 o 
  -3   8   4       68.28       76.90     10.30 o 
  -2   8   4       18.08        9.38      3.23 o 
  -1   8   4       95.25      101.00      6.91 o 
   0   8   4       40.14       55.26      7.71 o 
   1   8   4       41.06       34.11      5.69 o 
   2   8   4       29.95       30.41      5.03 o 
   3   8   4        0.26        2.62      2.30 o 
   4   8   4        3.45        1.11      4.04 o 
   5   8   4       28.04       26.91      3.75 o 
   6   8   4       55.11       62.54      5.11 o 
   7   8   4        0.03        3.96      4.28 o 
  -2   9   4       40.65       35.64      8.10 o 
  -1   9   4       15.64       12.85      3.58 o 
   0   9   4       24.96       24.84      4.01 o 
   1   9   4      148.92      149.68     12.21 o 
   2   9   4      263.38      254.10     10.50 o 
   3   9   4        0.64        2.10      4.31 o 
   4   9   4       39.22       39.06      7.73 o 
   5   9   4       11.87       11.98      3.11 o 
   6   9   4       85.76       92.65      6.74 o 
   0  10   4        9.69       13.68      3.19 o 
   1  10   4       14.45        9.03      3.31 o 
   2  10   4       10.05       10.96      2.97 o 
   3  10   4       66.66       63.76      7.73 o 
   4  10   4       12.84       11.22      3.44 o 
   5  10   4        3.04        2.22      3.96 o 
  -4  -9   5        3.95       -0.79      2.95 o 
  -3  -9   5        9.79        3.21      3.20 o 
  -2  -9   5       17.59       20.60      4.25 o 
  -1  -9   5       16.32       14.52      3.69 o 
   0  -9   5       14.09       11.16      3.99 o 
  -5  -8   5        0.11       -1.05      4.50 o 
  -4  -8   5       16.04       15.28      4.03 o 
  -3  -8   5       11.42        7.21      4.43 o 
  -2  -8   5       35.75       31.40      4.23 o 
  -1  -8   5        4.59        5.31      3.99 o 
   0  -8   5        0.45        0.27      2.96 o 
   1  -8   5       40.74       48.96      5.54 o 
   2  -8   5        3.15        3.20      3.92 o 
  -6  -7   5        0.16       -0.48      4.87 o 
  -5  -7   5       83.52       92.83     22.47 o 
  -4  -7   5       98.82       80.19      5.68 o 
  -3  -7   5       14.89       16.73      3.32 o 
  -2  -7   5        3.63        4.47      3.66 o 
  -1  -7   5       39.96       46.36      4.55 o 
   0  -7   5       82.54       82.83      5.46 o 
   1  -7   5       20.82       12.99      3.62 o 
   2  -7   5       52.07       57.10      6.16 o 
   3  -7   5        5.48       -0.12      4.63 o 
  -6  -6   5       20.61       12.73      4.35 o 
  -5  -6   5       67.83       61.79      4.68 o 
  -4  -6   5        2.85        6.33      4.92 o 
  -3  -6   5        0.67       -0.34      1.54 o 
  -2  -6   5        5.70       13.37      1.92 o 
  -1  -6   5      595.27      582.04     12.69 o 
   0  -6   5      272.59      252.91      9.37 o 
   1  -6   5        3.08        0.54      1.64 o 
   2  -6   5       21.97       23.36      2.97 o 
   3  -6   5       73.43       56.17      4.34 o 
   4  -6   5       40.86       35.96      6.74 o 
  -7  -5   5        9.61        9.07      3.24 o 
  -6  -5   5        6.16        2.01      3.32 o 
  -5  -5   5       52.66       63.26      4.71 o 
  -4  -5   5      250.39      240.85      6.19 o 
  -3  -5   5       41.87       40.66      3.20 o 
  -2  -5   5        3.50        3.97      1.72 o 
  -1  -5   5       20.86       20.68      2.20 o 
   0  -5   5      411.11      420.23      9.01 o 
   1  -5   5      440.65      449.14      9.67 o 
   2  -5   5       67.97       52.00      3.93 o 
   3  -5   5      148.74      152.47     10.90 o 
   4  -5   5       44.67       39.20      7.08 o 
   5  -5   5       66.17       58.77      7.25 o 
  -7  -4   5       36.02       43.86      6.25 o 
  -6  -4   5       64.91       70.25      7.96 o 
  -5  -4   5       88.80       87.79      6.82 o 
  -4  -4   5      252.69      258.09      9.09 o 
  -3  -4   5      101.22      102.12      4.09 o 
  -2  -4   5       19.41       21.08      2.20 o 
  -1  -4   5       46.85       59.21      3.39 o 
   0  -4   5        4.93        6.41      2.02 o 
   1  -4   5       41.39       45.14      3.58 o 
   2  -4   5      716.88      780.94     10.24 o 
   3  -4   5       13.03       11.00      2.32 o 
   4  -4   5       91.86       98.73      8.61 o 
   5  -4   5        0.22        2.99      2.97 o 
   6  -4   5        3.54        4.25      3.05 o 
  -7  -3   5        2.37        1.10      2.56 o 
  -6  -3   5       32.54       44.07      6.45 o 
  -5  -3   5       59.50       57.69      6.84 o 
  -4  -3   5      256.40      264.63     19.19 o 
  -3  -3   5      265.03      275.79      5.88 o 
  -2  -3   5        1.09        4.49      1.76 o 
  -1  -3   5      387.61      419.98     11.52 o 
   0  -3   5      350.07      376.32      7.84 o 
   1  -3   5       25.80       22.99      2.63 o 
   2  -3   5       11.13        9.43      1.73 o 
   3  -3   5      183.43      191.09     12.89 o 
   4  -3   5        1.33        4.07      1.52 o 
   5  -3   5       19.03       21.04      4.22 o 
   6  -3   5       17.70       24.02      6.08 o 
  -7  -2   5        0.62        3.00      2.35 o 
  -6  -2   5        8.36       14.22      4.14 o 
  -5  -2   5       57.12       55.45      6.52 o 
  -4  -2   5       47.47       46.65      5.45 o 
  -3  -2   5        4.84        2.68      1.38 o 
  -2  -2   5      761.58      824.61     10.49 o 
  -1  -2   5      570.23      535.16      7.29 o 
   0  -2   5      132.42      135.21      3.65 o 
   1  -2   5      564.79      604.80     13.99 o 
   2  -2   5       49.70       52.61      2.89 o 
   3  -2   5      397.12      417.28      6.50 o 
   4  -2   5       45.22       47.10      6.60 o 
   5  -2   5       13.75       14.41      4.80 o 
   6  -2   5       11.21       11.62      3.93 o 
   7  -2   5       12.16       10.38      3.58 o 
  -7  -1   5       90.00      111.54     16.54 o 
  -6  -1   5       13.35       14.44      4.12 o 
  -5  -1   5        5.12       10.62      4.05 o 
  -4  -1   5       14.73       15.09      4.31 o 
  -3  -1   5      186.71      163.84      4.00 o 
  -2  -1   5      182.82      191.44      4.18 o 
  -1  -1   5       91.02       84.69      3.14 o 
   0  -1   5       10.33        5.18      2.54 o 
   1  -1   5        3.90        2.93      2.48 o 
   2  -1   5     1449.14     1527.89     12.51 o 
   3  -1   5        7.03        4.66      2.36 o 
   4  -1   5      162.87      153.24     22.21 o 
   5  -1   5      180.45      192.48     12.58 o 
   6  -1   5       81.31       64.36      7.14 o 
   7  -1   5        0.44        2.14      2.06 o 
  -7   0   5        0.59        2.59      4.04 o 
  -6   0   5      244.84      278.45     10.27 o 
  -5   0   5      257.69      257.42     13.39 o 
  -4   0   5       65.40       68.97      7.16 o 
  -3   0   5       88.31       77.64      5.76 o 
  -2   0   5       86.90       86.12      2.78 o 
  -1   0   5      940.02      995.34     20.67 o 
   0   0   5      126.02      156.74      4.11 o 
   1   0   5        3.79        5.97      1.59 o 
   2   0   5       19.94       11.57      3.13 o 
   3   0   5      198.76      225.64      7.54 o 
   4   0   5        0.65       -1.09      4.89 o 
   5   0   5      125.62      129.19      8.20 o 
   6   0   5      118.37      125.15      9.30 o 
   7   0   5       26.37       25.30      4.17 o 
   8   0   5        2.03        3.72      5.57 o 
  -7   1   5        1.05        3.44      4.80 o 
  -6   1   5        2.92        5.49      3.30 o 
  -5   1   5      311.69      359.53     17.01 o 
  -4   1   5      406.52      407.85     10.94 o 
  -3   1   5       85.58       85.43      5.39 o 
  -2   1   5       30.50       28.72      1.96 o 
  -1   1   5      987.83     1094.23     10.36 o 
   0   1   5      969.90     1171.50     24.17 o 
   1   1   5      815.95      813.94     14.73 o 
   2   1   5        5.01        5.59      2.72 o 
   3   1   5        0.30        3.66      3.80 o 
   4   1   5       23.22       30.85      5.59 o 
   5   1   5       56.06       66.29      7.48 o 
   6   1   5       72.74       75.34      7.82 o 
   7   1   5        0.09       -1.97      4.00 o 
   8   1   5       13.26       10.38      4.72 o 
  -7   2   5        1.56        1.21      2.96 o 
  -6   2   5       23.96       22.33      5.12 o 
  -5   2   5       43.26       43.03      5.41 o 
  -4   2   5      118.60      105.41      7.45 o 
  -3   2   5       13.76       16.90      3.89 o 
  -2   2   5      573.76      602.74      9.51 o 
  -1   2   5      242.66      224.70      4.47 o 
   0   2   5     1015.48     1169.29     17.16 o 
   1   2   5        2.58        3.11      1.84 o 
   2   2   5      335.02      307.07      7.11 o 
   3   2   5      475.26      552.69     15.10 o 
   4   2   5      258.28      315.11      9.22 o 
   5   2   5       38.43       33.51      7.73 o 
   6   2   5        0.12        0.15      3.02 o 
   7   2   5       14.36       14.78      3.27 o 
   8   2   5        2.84        2.66      2.55 o 
  -6   3   5       18.68       12.28      6.89 o 
  -5   3   5       59.41       55.38      5.20 o 
  -4   3   5      388.37      413.68     22.88 o 
  -3   3   5       23.52       30.37      4.38 o 
  -2   3   5       29.76       31.86      2.19 o 
  -1   3   5       52.21       57.90      2.78 o 
   0   3   5       12.12        8.67      1.77 o 
   1   3   5      532.97      529.31      6.95 o 
   2   3   5      798.64      847.01      8.34 o 
   3   3   5       58.25       55.70      2.96 o 
   4   3   5       90.26       82.62      6.42 o 
   5   3   5       43.37       41.12      5.53 o 
   6   3   5       15.66       17.46      4.52 o 
   7   3   5       76.15       83.63      8.19 o 
   8   3   5       29.10       24.74      4.62 o 
  -6   4   5       19.68       24.46      4.71 o 
  -5   4   5      166.50      160.64     13.63 o 
  -4   4   5      196.95      194.46      8.53 o 
  -3   4   5      134.61      130.47      6.31 o 
  -2   4   5      118.93       78.53      3.38 o 
  -1   4   5      505.67      495.21      8.43 o 
   0   4   5      131.60      117.87      3.99 o 
   1   4   5        3.28        5.61      1.79 o 
   2   4   5        0.42        1.27      1.60 o 
   3   4   5      349.54      363.79      6.64 o 
   4   4   5       44.78       45.68     11.31 o 
   5   4   5       21.05       24.62      4.55 o 
   6   4   5       17.36       19.57      4.63 o 
   7   4   5        1.57        2.74      1.68 o 
   8   4   5       99.83       90.10     14.76 o 
  -5   5   5       19.37       20.67      8.45 o 
  -4   5   5       25.31       23.37      4.15 o 
  -3   5   5        4.28       14.37      4.48 o 
  -2   5   5     1205.84     1191.81     12.10 o 
  -1   5   5       11.07       12.53      2.14 o 
   0   5   5      446.99      536.85      8.53 o 
   1   5   5       27.12       32.48      2.72 o 
   2   5   5       16.57       16.08      2.20 o 
   3   5   5       24.13       19.93      2.70 o 
   4   5   5       92.11       89.34      4.23 o 
   5   5   5      121.42      129.33      4.96 o 
   6   5   5        1.56        7.59      3.65 o 
   7   5   5        0.35       -2.70      2.71 o 
   8   5   5       10.52        7.24      2.28 o 
  -4   6   5        0.18        0.12      3.66 o 
  -3   6   5        2.58        2.79      2.92 o 
  -2   6   5       40.42       43.49      4.03 o 
  -1   6   5      906.21      956.42     11.63 o 
   0   6   5        1.32        3.39      1.89 o 
   1   6   5       49.86       45.09      3.53 o 
   2   6   5      390.98      435.49      7.50 o 
   3   6   5       55.29       56.19      3.66 o 
   4   6   5       74.67       75.27      5.41 o 
   5   6   5       28.60       21.76      2.88 o 
   6   6   5       25.53       21.29      2.85 o 
   7   6   5        1.74        3.83      2.01 o 
   8   6   5        3.66        1.48      1.82 o 
  -3   7   5       12.12       13.72      3.70 o 
  -2   7   5        0.36        2.52      2.76 o 
  -1   7   5       60.86       54.43      4.47 o 
   0   7   5       43.07       46.30      3.44 o 
   1   7   5       32.39       33.70      3.60 o 
   2   7   5       70.58       72.20      3.90 o 
   3   7   5      168.08      175.30      6.81 o 
   4   7   5        0.23        2.99      2.59 o 
   5   7   5       41.43       44.46      5.51 o 
   6   7   5       63.93       62.85     12.39 o 
   7   7   5        1.17        2.03      2.62 o 
   8   7   5        2.20        7.24      5.61 o 
  -3   8   5       29.34       32.04      7.24 o 
  -2   8   5       85.48       90.04      9.87 o 
  -1   8   5       25.96       23.03      4.65 o 
   0   8   5      255.65      251.52     11.88 o 
   1   8   5        5.24        3.33      2.80 o 
   2   8   5        4.52        2.81      3.06 o 
   3   8   5        0.19        2.09      2.17 o 
   4   8   5       44.20       49.14      4.49 o 
   5   8   5       50.73       57.33      4.96 o 
   6   8   5       11.97       10.92      2.93 o 
   7   8   5        8.06        3.28      4.28 o 
  -1   9   5       87.71       87.07     14.57 o 
   0   9   5        0.41       -1.07      2.62 o 
   1   9   5       69.13       91.33     13.91 o 
   2   9   5       83.02       85.55      6.66 o 
   3   9   5       33.41       34.13      5.15 o 
   4   9   5        2.62        1.43      1.75 o 
   5   9   5        1.12        0.25      2.76 o 
   6   9   5        4.27        4.20      4.53 o 
   0  10   5       61.28       60.93      7.42 o 
   1  10   5       13.69       19.69      4.80 o 
   2  10   5       30.79       32.56      5.76 o 
   3  10   5       45.76       37.95      6.12 o 
   4  10   5       50.32       46.75      6.84 o 
   5  10   5        0.10        0.06      3.52 o 
  -4  -8   6        1.69        1.35      2.91 o 
  -3  -8   6        0.09        0.76      4.04 o 
  -2  -8   6       12.86       15.59      4.16 o 
  -1  -8   6       13.55        9.66      3.51 o 
   0  -8   6       16.55       20.34      4.30 o 
   1  -8   6       11.83        9.17      3.92 o 
  -5  -7   6       41.89       41.77      7.16 o 
  -4  -7   6       35.86       32.99      4.36 o 
  -3  -7   6        0.48        1.63      2.64 o 
  -2  -7   6       36.42       41.27      6.04 o 
  -1  -7   6       43.48       42.86      4.67 o 
   0  -7   6       31.89       28.79      3.95 o 
   1  -7   6        1.96        7.07      3.01 o 
   2  -7   6        5.03        9.25      5.67 o 
  -6  -6   6        0.10        2.55      4.95 o 
  -5  -6   6       39.63       44.39      7.76 o 
  -4  -6   6        1.63        4.55      3.02 o 
  -3  -6   6      135.94      125.06      4.99 o 
  -2  -6   6      104.07       91.36      4.10 o 
  -1  -6   6       85.92       89.56      4.11 o 
   0  -6   6        9.03       10.21      2.57 o 
   1  -6   6       20.41       17.26      3.16 o 
   2  -6   6      120.96      116.11      6.64 o 
   3  -6   6       22.10       23.77      8.61 o 
   4  -6   6       27.00       43.80      9.75 o 
  -6  -5   6        7.89        3.77      3.20 o 
  -5  -5   6       18.07       17.70      4.11 o 
  -4  -5   6       95.69       97.13      4.73 o 
  -3  -5   6        0.60        2.27      2.01 o 
  -2  -5   6        5.27        9.02      2.65 o 
  -1  -5   6       19.28       19.74      2.38 o 
   0  -5   6       28.75       33.09      3.07 o 
   1  -5   6      519.94      501.42     11.62 o 
   2  -5   6      179.48      181.74      9.54 o 
   3  -5   6        0.96        1.68      1.35 o 
   4  -5   6        0.20       -0.67      3.31 o 
   5  -5   6       61.58       58.80      9.98 o 
  -7  -4   6       41.99       32.76      5.75 o 
  -6  -4   6      243.20      230.20      9.24 o 
  -5  -4   6        7.50        4.33      2.86 o 
  -4  -4   6       48.18       63.25      4.66 o 
  -3  -4   6       37.22       37.89      3.80 o 
  -2  -4   6      579.82      597.41      9.23 o 
  -1  -4   6       11.88       12.65      3.04 o 
   0  -4   6       52.01       59.67      3.34 o 
   1  -4   6       16.26       15.34      2.03 o 
   2  -4   6      475.58      474.98     10.36 o 
   3  -4   6      265.29      271.34      9.99 o 
   4  -4   6       39.57       30.26      5.78 o 
   5  -4   6       49.50       46.95      7.32 o 
  -7  -3   6       60.81       57.05      7.74 o 
  -6  -3   6       34.58       28.91      4.91 o 
  -5  -3   6       99.24      104.72      8.67 o 
  -4  -3   6      177.16      163.24      8.47 o 
  -3  -3   6      328.81      341.35      9.09 o 
  -2  -3   6      796.81      856.26     12.07 o 
  -1  -3   6      283.63      262.79      5.97 o 
   0  -3   6       41.68       43.20      3.95 o 
   1  -3   6        1.58        4.93      1.68 o 
   2  -3   6       81.26       81.08      6.79 o 
   3  -3   6       15.17       14.81      6.09 o 
   4  -3   6      166.50      167.37     16.47 o 
   5  -3   6        1.54        2.22      3.28 o 
   6  -3   6       67.48       77.65     13.58 o 
  -7  -2   6       13.78       18.32      4.35 o 
  -6  -2   6       49.34       60.11      6.68 o 
  -5  -2   6        3.02        3.30      2.66 o 
  -4  -2   6      162.93      157.57      9.95 o 
  -3  -2   6       21.44       21.72      2.29 o 
  -2  -2   6      932.60      970.52     11.07 o 
  -1  -2   6      295.57      314.08      7.10 o 
   0  -2   6      100.16      113.88      3.97 o 
   1  -2   6      464.44      463.81      7.27 o 
   2  -2   6      736.02      788.27     11.39 o 
   3  -2   6       85.36       88.13      6.72 o 
   4  -2   6       61.52       68.31      9.39 o 
   5  -2   6       75.14       75.48      7.41 o 
   6  -2   6       14.98       14.73      4.30 o 
  -7  -1   6        1.94       -0.22      4.30 o 
  -6  -1   6       34.56       36.21      6.49 o 
  -5  -1   6       22.67       26.27      5.68 o 
  -4  -1   6        5.21        5.14      3.09 o 
  -3  -1   6       62.00       62.21      6.51 o 
  -2  -1   6       31.38       28.34      2.56 o 
  -1  -1   6       57.42       56.53      2.82 o 
   0  -1   6      367.48      412.91      7.21 o 
   1  -1   6      277.40      232.90      7.32 o 
   2  -1   6      540.34      555.14     13.57 o 
   3  -1   6      106.99      108.58      6.17 o 
   4  -1   6        2.27       -1.15      5.79 o 
   5  -1   6      121.73      132.46      8.79 o 
   6  -1   6      153.58      153.26     10.53 o 
   7  -1   6        0.97        0.92      4.99 o 
  -7   0   6        7.97       15.15      4.10 o 
  -6   0   6       45.64       46.58      8.39 o 
  -5   0   6      357.65      353.08     10.85 o 
  -4   0   6       25.10       23.92      3.88 o 
  -3   0   6        8.23        3.14      3.13 o 
  -2   0   6      122.61      134.93      4.13 o 
  -1   0   6      466.22      434.07      6.64 o 
   0   0   6       65.27       62.81      3.07 o 
   1   0   6        0.35        1.27      1.17 o 
   2   0   6       85.57       83.77      5.87 o 
   3   0   6       17.57       20.63      4.48 o 
   4   0   6      206.28      242.75      8.88 o 
   5   0   6       28.18       27.80      5.06 o 
   6   0   6       99.17      107.14      8.96 o 
   7   0   6       30.85       26.82      4.77 o 
  -5   1   6       33.55       34.15      8.97 o 
  -4   1   6      763.69      877.81     22.32 o 
  -3   1   6      163.75      162.70      9.31 o 
  -2   1   6      103.95      110.31      3.71 o 
  -1   1   6        0.88        1.56      1.60 o 
   0   1   6       15.80       12.90      2.95 o 
   1   1   6      812.94      870.76      9.71 o 
   2   1   6      246.98      267.02     10.18 o 
   4   1   6       19.13       25.72      5.17 o 
   5   1   6       70.89       82.48      7.93 o 
   6   1   6       13.47       16.89      4.09 o 
   7   1   6       19.09       11.89      3.19 o 
   8   1   6       17.47       14.48      6.42 o 
  -6   2   6       45.77       38.65      7.79 o 
  -5   2   6       33.97       25.17      3.92 o 
  -4   2   6        1.14        0.56      3.21 o 
  -3   2   6      197.60      225.85     10.06 o 
  -2   2   6      559.87      582.10      7.14 o 
  -1   2   6      525.21      482.18      7.37 o 
   0   2   6       16.86       23.21      2.26 o 
   1   2   6      365.65      418.12      8.66 o 
   2   2   6      972.66      987.08     42.04 o 
   3   2   6      164.75      155.30     11.61 o 
   4   2   6        4.27        1.34      2.78 o 
   5   2   6       12.59       11.64      2.74 o 
   6   2   6       59.17       55.88      6.02 o 
   7   2   6        3.87        5.66      2.52 o 
   8   2   6        4.32        0.93      3.23 o 
  -6   3   6      132.68      133.73      8.18 o 
  -5   3   6        4.15        7.21      3.55 o 
  -4   3   6       81.15       92.05      7.09 o 
  -3   3   6        5.94        8.77      5.06 o 
  -2   3   6      546.43      524.27      7.26 o 
  -1   3   6      112.59       99.43      3.73 o 
   0   3   6      145.81      172.32      5.35 o 
   1   3   6        0.50       -0.06      1.60 o 
   2   3   6      969.14      984.03     10.73 o 
   3   3   6       67.33       58.95      6.64 o 
   4   3   6       18.71       17.29      3.53 o 
   5   3   6      180.12      186.14     17.44 o 
   6   3   6       72.47       68.13      7.71 o 
   7   3   6        4.08        1.76      2.56 o 
   8   3   6        0.22        1.74      3.12 o 
  -5   4   6        6.76        6.16      3.63 o 
  -4   4   6       35.44       28.78      4.89 o 
  -3   4   6      167.39      170.87      7.52 o 
  -2   4   6      761.30      799.26      9.48 o 
  -1   4   6      100.58      106.73      4.19 o 
   0   4   6      536.62      586.97      8.46 o 
   1   4   6       31.52       32.23      2.60 o 
   2   4   6      185.03      191.77      5.65 o 
   3   4   6      458.66      489.68     12.20 o 
   4   4   6       38.64       54.10     21.64 o 
   5   4   6        0.70        3.60      1.91 o 
   6   4   6       71.84       78.48      8.14 o 
   7   4   6        1.18        2.71      2.44 o 
   8   4   6        2.77        5.11      2.50 o 
  -5   5   6        0.90        2.94      3.40 o 
  -4   5   6       45.14       39.20      4.58 o 
  -3   5   6      173.75      167.67      7.45 o 
  -2   5   6      470.70      442.92      7.91 o 
  -1   5   6       66.20       64.65      3.46 o 
   0   5   6      167.40      146.76      4.70 o 
   1   5   6      335.43      346.79      6.92 o 
   2   5   6      627.94      638.69      8.95 o 
   3   5   6        4.90        6.16      1.84 o 
   4   5   6       64.23       71.24      4.28 o 
   5   5   6      101.07      100.55      8.21 o 
   6   5   6       62.95       67.21      7.34 o 
   7   5   6       13.50       18.21      3.76 o 
   8   5   6        3.20        2.46      3.55 o 
  -4   6   6        5.11        0.44      3.04 o 
  -3   6   6        0.26        0.65      3.61 o 
  -2   6   6       62.50       67.13      5.22 o 
  -1   6   6       65.18       63.82      4.36 o 
   0   6   6      700.09      763.12     13.10 o 
   1   6   6       11.80       15.31      3.30 o 
   2   6   6      424.27      479.92      8.35 o 
   3   6   6        1.49        3.50      1.63 o 
   4   6   6       25.34       23.45      3.46 o 
   5   6   6       56.74       46.63      9.97 o 
   6   6   6      127.96      137.52     21.59 o 
   7   6   6        9.15        5.08      4.25 o 
   8   6   6        3.10       -0.36      3.92 o 
  -3   7   6       58.22       57.52      7.66 o 
  -2   7   6        3.26        2.61      2.87 o 
  -1   7   6       38.31       39.98      5.29 o 
   0   7   6        0.77        3.04      1.84 o 
   1   7   6      516.12      543.16     13.30 o 
   2   7   6        0.19       -0.86      1.70 o 
   3   7   6       40.16       39.24      4.14 o 
   4   7   6       76.65       75.17      3.87 o 
   5   7   6       25.03       27.19      3.11 o 
   6   7   6       45.98       40.34      6.05 o 
   7   7   6        0.25        1.12      1.18 o 
  -2   8   6       60.94       56.49      9.15 o 
  -1   8   6        3.14        3.23      2.56 o 
   0   8   6        1.63        0.90      1.86 o 
   1   8   6       23.35       26.83      4.17 o 
   2   8   6      126.20      129.00      8.88 o 
   3   8   6        0.13        4.99      3.30 o 
   4   8   6        3.69        2.04      2.59 o 
   5   8   6       67.97       65.22      6.56 o 
   6   8   6        0.89        4.38      4.87 o 
   7   8   6        8.26        8.00      4.85 o 
  -1   9   6        0.15        0.14      4.89 o 
   0   9   6       21.75       30.10      5.42 o 
   1   9   6       30.14       25.39      4.24 o 
   2   9   6      152.03      155.04     10.65 o 
   3   9   6        3.76        6.61      3.03 o 
   4   9   6       12.31        9.74      3.16 o 
   5   9   6        1.17        3.46      4.89 o 
   6   9   6       29.16       29.48      6.33 o 
   1  10   6       25.24       26.46      6.16 o 
   2  10   6        7.22        4.94      2.44 o 
   3  10   6       45.48       47.71      7.21 o 
   4  10   6       26.48       25.50      5.07 o 
  -2  -8   7       12.63       11.94      3.28 o 
  -1  -8   7       15.98       16.04      4.53 o 
  -4  -7   7       82.95      101.18     10.00 o 
  -3  -7   7        5.02        0.84      2.59 o 
  -2  -7   7        0.14        1.52      2.73 o 
  -1  -7   7        0.59        3.85      2.76 o 
   0  -7   7       14.47        9.89      4.08 o 
   1  -7   7        9.37        4.06      5.89 o 
   2  -7   7       33.43       41.09      7.74 o 
  -5  -6   7        2.35        1.89      4.52 o 
  -4  -6   7       33.30       33.65      7.06 o 
  -3  -6   7       67.08       82.29      5.39 o 
  -2  -6   7       94.54       87.78      6.01 o 
  -1  -6   7       13.41       13.34      3.65 o 
   0  -6   7       20.85       24.89      4.27 o 
   1  -6   7       44.57       48.90      4.97 o 
   3  -6   7        2.33        0.68      5.61 o 
  -6  -5   7        0.91        2.52      2.90 o 
  -5  -5   7        1.10        2.43      2.73 o 
  -4  -5   7        0.36        1.85      4.43 o 
  -3  -5   7      108.73       88.47      7.08 o 
  -2  -5   7       11.97       16.89      2.66 o 
  -1  -5   7      180.40      170.14      5.62 o 
   0  -5   7       30.41       32.13      2.93 o 
   1  -5   7       80.80       83.55      4.42 o 
   2  -5   7       76.00       61.97      6.83 o 
   3  -5   7       15.11       13.98      4.02 o 
   4  -5   7       32.17       27.45      9.32 o 
  -6  -4   7        0.18        3.21      2.42 o 
  -5  -4   7        7.23        9.07      2.72 o 
  -4  -4   7       43.63       50.06      7.24 o 
  -3  -4   7       14.54       14.41      2.45 o 
  -2  -4   7      242.64      230.13      6.26 o 
  -1  -4   7       23.56       21.34      2.63 o 
   0  -4   7        0.30        2.50      1.83 o 
   1  -4   7       24.30       25.81      2.94 o 
   2  -4   7      105.71      107.90      9.69 o 
   3  -4   7      320.31      314.88     15.21 o 
   4  -4   7       12.56        8.66      2.82 o 
   5  -4   7        3.94       10.14      4.01 o 
  -6  -3   7        5.74        3.03      4.33 o 
  -5  -3   7      286.55      316.34     14.08 o 
  -4  -3   7      345.33      335.29     11.48 o 
  -3  -3   7       46.82       35.26      3.31 o 
  -2  -3   7       79.19       67.42      3.53 o 
  -1  -3   7      249.74      252.99      6.23 o 
   0  -3   7      479.85      533.26      8.62 o 
   1  -3   7       39.80       38.71      2.73 o 
   2  -3   7       25.36       25.71      4.76 o 
   3  -3   7       56.00       52.06      7.64 o 
   4  -3   7      229.83      244.04     10.06 o 
   5  -3   7      117.53      130.87     15.09 o 
  -6  -2   7       79.84       80.10      8.03 o 
  -5  -2   7      141.01      133.96      9.44 o 
  -4  -2   7       28.60       28.19      4.31 o 
  -3  -2   7       63.97       67.39      3.99 o 
  -2  -2   7       46.69       42.49      3.45 o 
  -1  -2   7      901.82      953.53     11.19 o 
   0  -2   7      657.09      765.36      9.72 o 
   1  -2   7       83.13       80.16      3.67 o 
   2  -2   7       10.25       13.29      5.05 o 
   3  -2   7        0.29        2.33      2.67 o 
   4  -2   7       44.37       40.32     11.24 o 
   5  -2   7       75.85       77.32      8.37 o 
   6  -2   7       32.84       32.86      6.21 o 
  -6  -1   7        0.51        0.27      3.39 o 
  -5  -1   7       34.57       34.46      5.48 o 
  -4  -1   7       90.62       96.32      8.37 o 
  -3  -1   7       24.63       25.42      8.19 o 
  -2  -1   7      518.13      511.52     12.12 o 
  -1  -1   7       16.29       16.96      3.31 o 
   0  -1   7      542.68      598.85     13.29 o 
   1  -1   7      128.81      136.32      4.03 o 
   2  -1   7        0.50       -0.23      6.69 o 
   3  -1   7      381.64      398.72     14.24 o 
   4  -1   7      227.35      259.63      9.84 o 
   5  -1   7       31.59       36.36      4.62 o 
   6  -1   7       18.52       19.09      5.31 o 
   7  -1   7       13.85        9.71      5.49 o 
  -6   0   7        0.16        1.18      3.35 o 
  -5   0   7       80.83      101.40      9.10 o 
  -4   0   7       23.98       29.19      8.23 o 
  -3   0   7       19.18       29.52      4.39 o 
  -2   0   7        2.60        3.64      1.39 o 
  -1   0   7      231.11      218.40      6.10 o 
   0   0   7       14.34       13.38      1.91 o 
   1   0   7      114.74      112.24      3.65 o 
   2   0   7      415.25      428.50     10.07 o 
   3   0   7       23.07       28.29      4.76 o 
   4   0   7      154.34      169.31     12.05 o 
   5   0   7       28.70       28.44      5.97 o 
   6   0   7        3.13        3.85      2.16 o 
   7   0   7       19.10       14.24      4.10 o 
  -6   1   7       42.79       33.97     11.87 o 
  -5   1   7       36.19       35.82     10.12 o 
  -4   1   7      134.58      154.15     10.10 o 
  -3   1   7      380.06      391.36     14.60 o 
  -2   1   7        6.92        8.33      1.99 o 
  -1   1   7        1.88        1.42      1.81 o 
   0   1   7       59.63       62.76      5.20 o 
   1   1   7      264.37      267.76      6.20 o 
   2   1   7      197.04      203.99     10.58 o 
   3   1   7        1.36        3.26      3.06 o 
   4   1   7        0.87        8.69      6.28 o 
   5   1   7       67.69       71.30      7.66 o 
   6   1   7       53.36       57.29      7.30 o 
   7   1   7        2.17        1.26      2.08 o 
  -6   2   7       36.23       33.63      5.96 o 
  -5   2   7        3.39        0.60      3.30 o 
  -4   2   7        4.97        4.08      3.44 o 
  -3   2   7       62.32       64.62      4.99 o 
  -2   2   7     1455.77     1521.65     41.10 o 
  -1   2   7      241.84      234.43     10.75 o 
   0   2   7        5.10        4.05      2.00 o 
   1   2   7       14.81       15.07      1.86 o 
   2   2   7      186.35      195.28      7.26 o 
   3   2   7      355.16      379.04     10.19 o 
   4   2   7       28.16       29.85      4.91 o 
   5   2   7       13.56       14.55      4.60 o 
   6   2   7        0.16        3.78      3.06 o 
   7   2   7        1.96        5.54      2.94 o 
  -5   3   7      102.12       94.56     11.01 o 
  -4   3   7       28.03       23.68      4.31 o 
  -3   3   7       29.44       28.99      3.69 o 
  -2   3   7        0.57        1.90      2.88 o 
  -1   3   7      224.33      229.69      5.42 o 
   0   3   7      239.45      278.41      5.97 o 
   1   3   7      345.73      326.17      6.18 o 
   2   3   7       89.96       80.05      3.01 o 
   3   3   7       54.28       53.09      5.72 o 
   4   3   7      164.58      167.77      9.83 o 
   5   3   7       66.13       76.28      7.79 o 
   6   3   7        6.24        6.36      3.43 o 
   7   3   7        1.07        1.35      3.06 o 
  -5   4   7      146.35      149.91      9.03 o 
  -4   4   7      113.01      111.93      7.19 o 
  -3   4   7       24.10       26.29      4.55 o 
  -2   4   7        4.00        4.05      2.97 o 
  -1   4   7       48.33       45.94      3.05 o 
   0   4   7      351.92      361.74      6.90 o 
   1   4   7       64.97       60.26      3.29 o 
   2   4   7       64.59       70.19      3.16 o 
   3   4   7       12.67       15.28      2.93 o 
   4   4   7      211.62      282.71     16.94 o 
   5   4   7      110.91      107.22      8.30 o 
   6   4   7        6.15        7.38      3.03 o 
   7   4   7       12.39        5.14      3.37 o 
  -4   5   7       58.28       60.73      6.14 o 
  -3   5   7       10.56       16.75      4.01 o 
  -2   5   7        1.22       -0.33      2.93 o 
  -1   5   7      437.48      435.58      8.18 o 
   0   5   7      233.69      286.19      6.52 o 
   1   5   7       33.28       31.47      2.67 o 
   2   5   7      172.22      175.05      6.01 o 
   3   5   7       28.93       23.82      2.10 o 
   4   5   7       70.93       63.17      6.99 o 
   5   5   7      200.34      230.57     12.07 o 
   6   5   7        2.67        6.07      2.63 o 
   7   5   7       10.55       13.73      4.03 o 
  -3   6   7        6.41        7.90      3.37 o 
  -2   6   7      131.61      130.00      7.58 o 
  -1   6   7       79.41       77.43      4.13 o 
   0   6   7      306.06      319.11     10.41 o 
   1   6   7       18.41       16.70      2.11 o 
   2   6   7        0.49        1.74      1.99 o 
   3   6   7      120.64      122.60      4.47 o 
   4   6   7      185.10      184.56     17.51 o 
   5   6   7        1.86        1.10      5.95 o 
   6   6   7       15.16       12.72      3.90 o 
   7   6   7       17.83       11.50      2.65 o 
  -3   7   7       63.90       65.06      8.45 o 
  -2   7   7        6.28        1.06      2.81 o 
  -1   7   7        0.26        3.27      2.50 o 
   0   7   7        8.67       11.03      2.37 o 
   1   7   7      190.22      194.71      6.17 o 
   2   7   7      340.14      363.32      7.85 o 
   3   7   7        0.18        0.41      1.72 o 
   4   7   7       77.71       73.06      4.90 o 
   5   7   7        7.99        5.49      2.96 o 
   6   7   7        3.77        3.24      1.62 o 
   7   7   7       11.09       12.16      3.59 o 
  -2   8   7       11.84       10.36      7.26 o 
  -1   8   7       71.97       63.67      8.81 o 
   0   8   7        0.26        0.21      2.49 o 
   1   8   7       30.86       32.54      3.74 o 
   2   8   7        2.24        2.23      2.60 o 
   3   8   7      114.14      122.87      6.73 o 
   4   8   7        2.21        1.28      2.18 o 
   5   8   7       49.50       57.46      7.98 o 
   6   8   7       21.36       24.94      5.69 o 
   0   9   7       34.97       44.91      5.48 o 
   1   9   7        0.27       -1.21      2.56 o 
   2   9   7       25.84       23.66      4.16 o 
   3   9   7        6.80        4.93      3.07 o 
   4   9   7       46.79       42.76      7.90 o 
   5   9   7        0.25        4.52      4.44 o 
  -2  -7   8        2.07        4.65      2.91 o 
  -1  -7   8       11.14        5.18      3.45 o 
   0  -7   8        5.30        7.90      5.77 o 
  -4  -6   8        0.25        3.66      3.94 o 
  -3  -6   8       91.88      105.30      6.45 o 
  -2  -6   8      222.42      237.92      9.36 o 
  -1  -6   8        3.80        4.06      2.74 o 
   0  -6   8        2.92        5.93      3.34 o 
   1  -6   8        0.24        3.52      4.99 o 
   2  -6   8       45.62       52.85     10.02 o 
  -5  -5   8       26.02       19.72      3.90 o 
  -4  -5   8        6.00        3.63      2.65 o 
  -3  -5   8        1.92        1.98      1.88 o 
  -2  -5   8       58.45       69.82      4.14 o 
  -1  -5   8      130.90      145.37      5.49 o 
   0  -5   8       47.77       45.32      4.18 o 
   1  -5   8       41.36       46.89      6.32 o 
   2  -5   8       45.35       46.67      8.44 o 
   3  -5   8       25.35       23.11      6.75 o 
  -5  -4   8       15.95       20.51      4.64 o 
  -4  -4   8        1.39        2.15      3.60 o 
  -3  -4   8        0.15        0.77      1.87 o 
  -2  -4   8       34.44       28.35      2.86 o 
  -1  -4   8      174.68      154.35      5.55 o 
   0  -4   8        0.56        4.07      2.21 o 
   1  -4   8       82.55       82.70      8.43 o 
   2  -4   8       42.52       35.02      6.94 o 
   3  -4   8       48.13       33.81      9.57 o 
   4  -4   8       43.83       40.32      8.65 o 
  -5  -3   8        0.12       -2.19      2.95 o 
  -4  -3   8       10.20       10.08      3.17 o 
  -3  -3   8        6.26       14.32      3.20 o 
  -2  -3   8      133.10      143.45      6.00 o 
  -1  -3   8       10.92       12.70      2.28 o 
   0  -3   8      138.45      127.91      6.22 o 
   1  -3   8       27.93       22.82      2.59 o 
   2  -3   8       26.45       27.85      4.49 o 
   3  -3   8       10.99       13.59      3.17 o 
   4  -3   8       26.94       27.84      5.58 o 
   5  -3   8      160.71      157.04     12.04 o 
  -6  -2   8       39.54       39.88      6.50 o 
  -5  -2   8       50.18       50.53      6.02 o 
  -4  -2   8        3.88       -1.41      2.78 o 
  -3  -2   8      494.62      511.78     17.60 o 
  -2  -2   8      295.84      278.24      8.55 o 
  -1  -2   8       15.52       11.06      2.57 o 
   0  -2   8      108.41      111.66      4.25 o 
   1  -2   8      511.37      536.13     47.95 o 
   2  -2   8      408.94      434.24     13.53 o 
   3  -2   8        3.21        4.69      2.53 o 
   4  -2   8       51.79       45.83      6.91 o 
   5  -2   8       10.96       16.16      4.86 o 
  -6  -1   8        5.10        5.19      4.36 o 
  -5  -1   8       13.38       18.08      4.52 o 
  -4  -1   8       99.82      102.48      8.48 o 
  -3  -1   8       32.94       28.42      5.06 o 
  -2  -1   8      161.32      149.56      5.28 o 
  -1  -1   8       87.12       81.67      6.00 o 
   0  -1   8        9.99        7.13      1.93 o 
   1  -1   8      686.07      729.92      9.14 o 
   2  -1   8      511.36      520.50     12.66 o 
   3  -1   8        2.00       -0.38      3.07 o 
   4  -1   8       13.49       15.72      3.78 o 
   5  -1   8       31.60       42.83      6.41 o 
   6  -1   8       27.81       26.73      5.16 o 
  -6   0   8       86.19       78.83      9.43 o 
  -5   0   8        4.07        4.57      2.44 o 
  -4   0   8       10.67       11.57      3.75 o 
  -3   0   8       21.66       33.53      6.18 o 
  -2   0   8      320.01      308.31      8.40 o 
  -1   0   8        0.31        2.22      2.06 o 
   0   0   8      137.63      156.67      5.92 o 
   1   0   8        1.45        1.26      2.00 o 
   2   0   8      444.18      449.82     11.29 o 
   3   0   8       40.65       40.15      5.89 o 
   5   0   8      206.61      230.38     12.46 o 
   6   0   8       75.51       71.45      8.41 o 
  -5   1   8       84.13       62.06      7.85 o 
  -4   1   8        7.81        9.02      3.33 o 
  -3   1   8      261.19      287.40     13.17 o 
  -2   1   8      104.25       97.68     11.69 o 
  -1   1   8       27.88       30.87      4.08 o 
   0   1   8      107.66       99.97      5.25 o 
   1   1   8      271.96      277.09      6.35 o 
   2   1   8       43.69       33.85      4.49 o 
   3   1   8       50.53       46.83      5.92 o 
   4   1   8       50.00       67.27     18.22 o 
   5   1   8        2.90        2.17      3.45 o 
   6   1   8       67.38       54.52      6.66 o 
   7   1   8        2.34        0.33      4.76 o 
  -5   2   8        7.56        9.01      3.24 o 
  -4   2   8       44.55       40.46      6.15 o 
  -3   2   8       22.29       27.60      4.68 o 
  -2   2   8      611.09      643.39     13.29 o 
  -1   2   8      260.37      249.57      5.96 o 
   0   2   8        0.46        0.38      2.53 o 
   1   2   8        1.04        3.87      1.60 o 
   2   2   8      220.12      216.45      7.81 o 
   3   2   8       54.52       59.31      7.04 o 
   4   2   8       22.95       20.78      4.08 o 
   5   2   8       12.77       19.19      5.13 o 
   6   2   8        0.09       -0.29      2.12 o 
   7   2   8       17.06       15.91      4.60 o 
  -5   3   8       16.69       21.41      4.68 o 
  -4   3   8       36.62       26.61      4.77 o 
  -3   3   8        6.23        7.74      3.65 o 
  -2   3   8       27.36       36.38      4.78 o 
  -1   3   8      125.29      133.84      4.70 o 
   0   3   8      640.92      729.26     11.84 o 
   1   3   8      272.98      252.17      5.73 o 
   2   3   8        3.32        7.20      3.37 o 
   3   3   8        0.95       -1.41      2.77 o 
   4   3   8       56.56       63.26      6.68 o 
   5   3   8      177.77      192.73     11.35 o 
   6   3   8       19.37       17.88      3.62 o 
   7   3   8        0.75        1.87      3.85 o 
  -4   4   8        1.17       -2.12      3.19 o 
  -3   4   8      158.44      163.02      8.27 o 
  -2   4   8       35.10       35.62      4.74 o 
  -1   4   8        6.97        6.33      2.16 o 
   0   4   8        7.22        5.34      1.95 o 
   1   4   8      208.73      223.42      5.68 o 
   2   4   8      288.62      293.63      6.18 o 
   3   4   8       26.98       30.12      3.85 o 
   4   4   8       16.53       21.05      5.70 o 
   5   4   8       53.56       45.48      6.49 o 
   6   4   8       39.42       38.80      6.21 o 
   7   4   8        4.38        3.22      3.00 o 
  -4   5   8       16.17       25.62      6.88 o 
  -3   5   8       96.50       90.25      6.73 o 
  -2   5   8      160.71      150.58      7.46 o 
  -1   5   8       37.39       37.70      2.93 o 
   0   5   8        0.43        3.28      2.12 o 
   1   5   8      126.52      133.59      4.69 o 
   2   5   8      215.25      209.84      5.82 o 
   3   5   8        1.30        2.72      4.19 o 
   4   5   8        0.44        0.62      1.92 o 
   5   5   8        6.17        2.90      1.81 o 
   6   5   8       76.85       74.37     10.06 o 
   7   5   8       12.48       10.40      3.40 o 
  -3   6   8        9.40       16.61      4.01 o 
  -2   6   8      130.62      124.99      6.90 o 
  -1   6   8       64.24       55.11      4.66 o 
   0   6   8        0.71        3.79      2.07 o 
   1   6   8      378.67      386.58     10.17 o 
   2   6   8       97.36      100.94      4.44 o 
   3   6   8        0.41        1.92      2.41 o 
   4   6   8       32.82       24.98      3.79 o 
   5   6   8       48.87       58.07      9.26 o 
   6   6   8       26.81       26.17      3.88 o 
   7   6   8       19.86       16.66      4.28 o 
  -2   7   8       78.24       75.53      6.03 o 
  -1   7   8        5.27        1.83      2.62 o 
   0   7   8       22.65       20.77      2.71 o 
   1   7   8       12.61       13.54      2.74 o 
   2   7   8      349.24      353.53      8.36 o 
   3   7   8        3.53        2.94      2.24 o 
   4   7   8        1.27        0.97      1.33 o 
   5   7   8       53.12       53.77     10.06 o 
   6   7   8       34.73       23.52      5.32 o 
  -1   8   8       20.08       10.46      4.99 o 
   0   8   8       13.34       12.96      3.94 o 
   1   8   8       12.52       12.08      3.27 o 
   2   8   8       18.04       17.40      2.99 o 
   3   8   8      120.67      112.46     10.16 o 
   4   8   8       32.02       37.55      6.60 o 
   5   8   8        0.06        1.71      4.32 o 
   1   9   8       65.67       57.76      6.82 o 
   2   9   8        9.06        8.11      3.46 o 
   3   9   8        0.09        0.95      4.06 o 
   4   9   8        1.02       17.05      5.53 o 
  -2  -6   9        5.59        3.61      2.78 o 
  -1  -6   9       10.94        9.57      4.99 o 
   0  -6   9        4.48        8.91      5.43 o 
  -3  -5   9        0.39        0.54      2.40 o 
  -2  -5   9       17.95       14.04      3.00 o 
  -1  -5   9      141.15      159.18      9.78 o 
   0  -5   9      213.52      255.01      9.58 o 
   1  -5   9        2.82        6.62      5.17 o 
   2  -5   9        0.52        3.14      5.53 o 
  -4  -4   9        4.65       12.57      3.67 o 
  -3  -4   9       34.99       29.05      4.43 o 
  -2  -4   9       24.06       24.37      4.16 o 
  -1  -4   9        9.49        8.22      2.12 o 
   0  -4   9       13.95       15.68      5.40 o 
   1  -4   9      153.76      147.77     10.66 o 
   2  -4   9       44.29       36.77      6.04 o 
   3  -4   9       23.13       18.72      4.49 o 
  -5  -3   9       16.90       26.07      5.57 o 
  -4  -3   9        0.59        1.02      2.17 o 
  -3  -3   9       18.41       24.75      5.25 o 
  -2  -3   9       15.71       17.11      2.58 o 
  -1  -3   9        0.62        3.50      2.16 o 
   0  -3   9       28.33       23.54      2.59 o 
   1  -3   9      129.08      121.08      6.77 o 
   2  -3   9       11.56       13.64      4.05 o 
   3  -3   9        6.30        3.46      2.09 o 
   4  -3   9       10.37       14.73      4.49 o 
  -5  -2   9       45.25       47.06      6.92 o 
  -4  -2   9       22.38       27.94      5.23 o 
  -3  -2   9       21.64       23.11      6.21 o 
  -2  -2   9      201.03      188.18      7.17 o 
  -1  -2   9        1.04        2.00      1.79 o 
   0  -2   9        9.89       16.90      2.70 o 
   1  -2   9       36.71       41.89      6.11 o 
   2  -2   9      172.48      174.70     10.23 o 
   3  -2   9       17.76       15.62      3.59 o 
   4  -2   9        5.75        7.58      2.98 o 
   5  -2   9       10.61        9.72      4.08 o 
  -5  -1   9        3.37        3.90      3.42 o 
  -4  -1   9       65.48       68.16      7.40 o 
  -3  -1   9      197.21      196.84     10.43 o 
  -2  -1   9        4.12        2.52      1.91 o 
  -1  -1   9      381.35      381.41      7.82 o 
   0  -1   9       24.52       31.75      2.88 o 
   1  -1   9       24.52       26.17      3.95 o 
   2  -1   9        1.87       -0.39      2.97 o 
   3  -1   9      234.06      225.47     12.56 o 
   4  -1   9       84.34       87.57      9.68 o 
   5  -1   9        3.96        2.44      3.15 o 
  -5   0   9        4.81        5.43      2.44 o 
  -4   0   9        3.08        5.50      3.36 o 
  -3   0   9       28.07       34.32      5.34 o 
  -2   0   9      186.75      192.85     11.80 o 
  -1   0   9       12.08       12.91      2.46 o 
   0   0   9      210.32      214.21      7.04 o 
   1   0   9      137.45      127.42     14.76 o 
   2   0   9       14.68       14.54      4.03 o 
   3   0   9      108.21      126.94      8.41 o 
   4   0   9      136.93      141.98     10.47 o 
   5   0   9       18.03       21.67      4.63 o 
   6   0   9        0.34       -0.43      2.93 o 
  -5   1   9       98.33       98.70     19.82 o 
  -4   1   9       90.95       83.23      8.47 o 
  -3   1   9        9.16        6.71      3.44 o 
  -2   1   9        0.70        1.67      1.77 o 
  -1   1   9       39.69       43.94      3.64 o 
   0   1   9      135.27      133.58      4.88 o 
   1   1   9       76.56       69.80      5.43 o 
   2   1   9       26.94       34.61      4.29 o 
   3   1   9       20.68       21.61      3.92 o 
   4   1   9      180.79      173.59      8.09 o 
   5   1   9       60.18       53.56      7.29 o 
   6   1   9        0.09        1.02      5.20 o 
  -4   2   9        8.60        9.53      3.71 o 
  -3   2   9      118.30      139.57      7.49 o 
  -2   2   9        5.80        9.31      5.28 o 
  -1   2   9      378.85      360.13      8.81 o 
   0   2   9       43.57       42.96      3.94 o 
   1   2   9       27.32       36.78      4.29 o 
   2   2   9       38.41       34.19      4.65 o 
   3   2   9       63.47       63.97      5.17 o 
   4   2   9       58.12       68.75     11.77 o 
   5   2   9       70.28       79.38     18.06 o 
   6   2   9        0.08       -2.61      3.47 o 
  -4   3   9        8.74       15.16      4.06 o 
  -3   3   9        8.20        5.89      6.68 o 
  -2   3   9      177.85      175.61      7.94 o 
  -1   3   9        1.07        0.57      1.99 o 
   0   3   9      508.17      593.75     10.01 o 
   1   3   9      197.82      179.16      8.10 o 
   2   3   9       12.38       15.64      5.63 o 
   3   3   9        6.60        6.99      3.45 o 
   4   3   9      100.49      107.70      9.07 o 
   5   3   9       51.62       56.13     11.32 o 
   6   3   9        2.11        1.33      2.30 o 
  -3   4   9       49.35       55.82      5.55 o 
  -2   4   9      126.64      109.76      6.49 o 
  -1   4   9        5.21        7.78      2.91 o 
   0   4   9       15.38       12.70      1.90 o 
   1   4   9      242.01      263.04      7.59 o 
   2   4   9      331.39      353.67     10.61 o 
   3   4   9       56.99       52.69      4.81 o 
   4   4   9        0.15        1.43      1.63 o 
   5   4   9       11.94       11.59      4.22 o 
   6   4   9       18.42       18.52      6.02 o 
  -3   5   9       72.12       82.33      6.66 o 
  -2   5   9       32.08       29.12      4.50 o 
  -1   5   9       44.59       47.69      4.95 o 
   0   5   9        1.21       -0.01      1.61 o 
   1   5   9       15.90       12.88      1.91 o 
   2   5   9       29.54       23.44      3.57 o 
   3   5   9       34.49       39.26      4.49 o 
   4   5   9       77.84       83.97     14.69 o 
   5   5   9        9.40        7.57      3.62 o 
   6   5   9        2.38        6.55      3.50 o 
  -2   6   9       58.89       51.12      5.25 o 
  -1   6   9        8.39        9.51      3.09 o 
   0   6   9       60.95       81.93      4.53 o 
   1   6   9        8.84        7.64      2.30 o 
   2   6   9       29.06       32.71      4.58 o 
   3   6   9       20.53       18.55      3.82 o 
   4   6   9       25.06       21.82      4.92 o 
   5   6   9        9.30       11.81      3.97 o 
   6   6   9        0.81        2.66      2.33 o 
  -1   7   9        0.99        4.68      2.91 o 
   0   7   9       88.90      106.53      6.36 o 
   1   7   9      143.03      147.61      6.10 o 
   2   7   9        0.21       -1.22      2.31 o 
   3   7   9       60.51       54.22      4.91 o 
   4   7   9       27.89       25.61      4.53 o 
   5   7   9        5.15        7.16      3.95 o 
   1   8   9        6.67        5.50      2.66 o 
   2   8   9        1.77        3.72      3.92 o 
   3   8   9        2.13        3.96      4.08 o 
   4   8   9      205.91      205.84     14.24 o 
  -1  -5  10       26.37       17.24      6.21 o 
   0  -5  10        5.84        0.26      4.65 o 
  -3  -4  10       58.82       43.85     13.66 o 
  -2  -4  10        7.21        4.65      2.37 o 
  -1  -4  10        8.73        8.82      3.78 o 
   0  -4  10       26.28       21.39      4.73 o 
   1  -4  10      180.85      202.85     24.80 o 
   2  -4  10      146.54      142.10     10.17 o 
  -3  -3  10        3.08        6.38      2.69 o 
  -2  -3  10        1.94        7.47      2.60 o 
  -1  -3  10       22.92       19.77      3.82 o 
   0  -3  10       11.98       15.69      4.06 o 
   1  -3  10       50.37       48.18      5.02 o 
   2  -3  10        6.50        3.67      2.43 o 
   3  -3  10       44.68       42.33      7.44 o 
  -4  -2  10       38.21       27.77      5.35 o 
  -3  -2  10       21.51       20.02      4.35 o 
  -2  -2  10        1.93        2.36      1.86 o 
  -1  -2  10       14.12       15.93      2.48 o 
   0  -2  10       46.28       50.60      5.04 o 
   1  -2  10        0.97        1.04      3.02 o 
   2  -2  10       29.06       22.09      4.76 o 
   3  -2  10       17.35       14.54      3.57 o 
   4  -2  10       14.20       19.02      5.09 o 
  -4  -1  10       17.81       22.77      5.89 o 
  -3  -1  10       50.37       57.47     13.21 o 
  -2  -1  10       61.01       59.65      6.68 o 
  -1  -1  10       62.07       57.85      7.63 o 
   0  -1  10      207.30      215.09     11.99 o 
   1  -1  10        6.62        6.57      6.05 o 
   2  -1  10        3.53        3.59      3.37 o 
   3  -1  10       27.62       27.53      4.72 o 
   4  -1  10      126.70      138.83     10.58 o 
  -4   0  10        0.20        1.88      2.29 o 
  -3   0  10       13.58       14.87      3.52 o 
  -2   0  10      177.83      170.58      8.27 o 
  -1   0  10      164.69      152.54     11.41 o 
   0   0  10        1.60        3.24      2.75 o 
   1   0  10      298.80      290.91     10.82 o 
   2   0  10        5.34        3.80      3.23 o 
   3   0  10       12.20        9.49      3.45 o 
   4   0  10       36.94       37.18      6.28 o 
   5   0  10      105.40      101.32     31.07 o 
  -4   1  10        0.14        1.27      3.55 o 
  -3   1  10       28.62       24.54      4.59 o 
  -2   1  10       14.84        8.76      3.45 o 
  -1   1  10        0.40        2.31      1.44 o 
   0   1  10      113.36      131.38     11.91 o 
   1   1  10        1.49        3.38      3.10 o 
   2   1  10      257.17      257.83      9.80 o 
   3   1  10       11.79       16.23      3.57 o 
   4   1  10        6.74        6.27      2.59 o 
   5   1  10       40.96       40.58      9.01 o 
  -3   2  10      189.39      168.51      8.71 o 
  -2   2  10      113.23       93.74      8.95 o 
  -1   2  10       18.08       14.20      3.62 o 
   0   2  10        1.70        1.15      1.57 o 
   1   2  10      192.16      199.31     10.14 o 
   2   2  10       25.75       27.55      4.26 o 
   3   2  10       18.96       20.13      4.17 o 
   4   2  10        2.11        6.64      4.52 o 
   5   2  10        0.18        0.87      2.28 o 
  -3   3  10       33.11       34.30      5.80 o 
  -2   3  10       25.52       22.77      4.99 o 
  -1   3  10       47.11       47.90      7.10 o 
   0   3  10       17.07       22.77      3.07 o 
   1   3  10      421.41      401.77     14.85 o 
   2   3  10       43.32       35.32      5.13 o 
   3   3  10       10.38        8.42      3.67 o 
   4   3  10        1.22       -1.45      2.96 o 
   5   3  10       55.56       52.62      8.76 o 
   6   3  10       16.63       23.11      6.36 o 
  -2   4  10       13.87       15.64      3.82 o 
  -1   4  10        0.25       -0.02      2.50 o 
   0   4  10      140.68      159.18      9.94 o 
   1   4  10       15.09       14.31      3.87 o 
   2   4  10      270.47      278.42     13.13 o 
   3   4  10       35.95       37.68      4.76 o 
   4   4  10       10.78       11.51      3.62 o 
   5   4  10        1.10        1.72      3.29 o 
  -2   5  10        0.24        3.80      2.96 o 
  -1   5  10       57.73       58.67      5.40 o 
   0   5  10       80.63       80.46      5.31 o 
   1   5  10       28.38       23.90      3.96 o 
   2   5  10       48.49       54.62      6.14 o 
   3   5  10       83.67       81.06      7.93 o 
   4   5  10      153.79      169.83     26.40 o 
   5   5  10       28.73       28.28      4.67 o 
  -1   6  10       53.74       49.70      5.08 o 
   0   6  10       46.28       50.35      4.72 o 
   1   6  10       15.67       16.33      3.62 o 
   2   6  10        2.68       -0.44      2.51 o 
   3   6  10        0.31       -0.32      2.56 o 
   4   6  10       68.70       71.84      8.18 o 
   5   6  10       18.73       12.32      4.15 o 
   1   7  10       25.03       24.20      8.15 o 
   2   7  10       24.02       24.18      4.22 o 
   3   7  10       11.00       10.75      4.45 o 
   4   7  10       24.11       25.29      5.66 o 
  -1  -3  11       18.32       17.22      6.01 o 
   0  -3  11        4.64        3.02      2.84 o 
   1  -3  11        0.30        0.40      2.96 o 
  -2  -2  11       48.57       50.40      8.10 o 
  -1  -2  11        0.30       -3.82      4.32 o 
   0  -2  11        1.20       -2.65      2.67 o 
   1  -2  11       52.60       49.71      4.98 o 
   2  -2  11        8.29        6.40      4.17 o 
  -2  -1  11       59.58       49.61      7.40 o 
  -1  -1  11        1.79        2.05      4.52 o 
   0  -1  11        7.81        7.94      3.07 o 
   1  -1  11       54.57       58.89     10.73 o 
   2  -1  11       50.56       51.44      8.53 o 
   3  -1  11        8.35        6.76      2.56 o 
  -3   0  11       54.78       43.40      8.67 o 
  -2   0  11       50.97       54.41     15.59 o 
  -1   0  11       36.23       41.85      9.11 o 
   0   0  11       47.39       62.75      6.39 o 
   1   0  11      140.91      136.31      7.64 o 
   2   0  11       81.79       70.94      5.97 o 
   3   0  11        0.47        1.49      4.15 o 
   4   0  11        2.33        5.49      2.65 o 
  -2   1  11       13.16       12.03      3.93 o 
  -1   1  11        3.37        6.11      5.05 o 
   0   1  11      116.99      121.58      6.58 o 
   1   1  11      117.32      118.67      7.58 o 
   2   1  11        0.27        1.87      3.09 o 
   3   1  11       82.31       73.19      8.50 o 
   4   1  11        8.48       10.25      4.31 o 
  -2   2  11       19.19        9.31      3.25 o 
  -1   2  11        0.78        8.43      5.79 o 
   0   2  11        1.24        2.58      2.64 o 
   1   2  11       15.16       16.12      3.74 o 
   2   2  11       72.88       85.62      7.11 o 
   3   2  11        4.94        0.68      2.75 o 
   4   2  11      138.74      121.75     10.62 o 
  -2   3  11        9.62        9.83      3.37 o 
  -1   3  11       85.94       84.83     10.08 o 
   0   3  11       54.66       61.02      7.92 o 
   1   3  11       16.92       18.19      3.80 o 
   2   3  11        0.15        2.47      2.98 o 
   3   3  11       66.00       71.85      6.50 o 
   4   3  11        1.79        4.11      2.54 o 
  -1   4  11        1.17        3.86      4.93 o 
   0   4  11       37.09       34.81      7.86 o 
   1   4  11       54.04       48.82      4.79 o 
   2   4  11       19.00       12.72      3.24 o 
   3   4  11       99.81      106.67      9.82 o 
   4   4  11       49.17       58.60      8.69 o 
   0   5  11       10.34       10.22      4.53 o 
   1   5  11       18.35        9.75      5.19 o 
   2   5  11       35.44       34.39      4.52 o 
   3   5  11        0.85       -0.68      2.87 o 
   4   5  11      120.61      114.09     10.79 o 
   1   6  11      112.20      128.07     11.66 o 
   2   6  11       18.41       17.63      4.10 o 
   3   6  11        0.19        5.74      3.48 o 
   0   0  12       83.07      106.09     12.05 o 
   1   0  12       14.65       16.94      4.12 o 
   0   1  12      117.25      125.07     10.78 o 
   1   1  12      101.26       99.36      7.44 o 
   2   1  12        0.67        3.18      3.17 o 
   2   2  12       12.72        9.81      6.05 o 
   1   3  12        0.18        4.75      4.75 o 
   2   3  12       10.50       13.56      3.60 o 
                                                 
